# Supplementary material for: Supplementation with soluble or insoluble rice-bran fibers increases short-chain fatty acid producing bacteria in the gut microbiota in vitro
Source: Front Nutr. 2024 May 10;11:1304045. doi: 10.3389/fnut.2024.1304045 (PMC11116651; doi:10.3389/fnut.2024.1304045)
Supplement: Supplementary file 2 [file Data_Sheet_1.xlsx]

## Sheet: Soluble-Insoluble Fiber
Soluble/Insoluble Fiber
ppm																mmol/L
	ID#	Acetic acid	Propanoic acid	Propanoic acid, 2-methyl-	Butanoic acid	Butanoic acid, 3-methyl-	Butanoic acid, 2-methyl-	Pentanoic acid	Pentanoic acid, 2-methyl-	Pentanoic acid, 3-methyl-	Pentanoic acid, 4-methyl-	Hexanoic acid	Hexanoic acid, 2-methyl-	Heptanoic acid	Sample ID		ID#	Acetic acid	Propanoic acid	Propanoic acid, 2-methyl-	Butanoic acid	Butanoic acid, 3-methyl-	Butanoic acid, 2-methyl-	Pentanoic acid	Pentanoic acid, 2-methyl-	Pentanoic acid, 3-methyl-	Pentanoic acid, 4-methyl-	Hexanoic acid	Hexanoic acid, 2-methyl-	Heptanoic acid
	1a	146.947	81.9869	0	57.2559	0	0	0					1		RB1.I		1a	2.44708	1.10673	0	0.649823	0	0	0	0	0	0	0	0.00768167	0
	1b	127.808	75.6612	0	53.4654	0	0	0					1		RB1.I		1b	2.12835	1.02134	0	0.606803	0	0	0	0	0	0	0	0.00768167	0
	1c	133.209	72.5139	0	49.2836	0	0	0					1		RB1.I		1c	2.2183	0.97886	0	0.559342	0	0	0	0	0	0	0	0.00768167	0
Average	1	135.988	76.7207	0	53.335	0	0	0	#DIV/0!	#DIV/0!	#DIV/0!	#DIV/0!	1	#DIV/0!	RB1.I	Average	1	2.26458	1.03565	0	0.605322	0	0	0	#DIV/0!	#DIV/0!	#DIV/0!	#DIV/0!	0.00768167	#DIV/0!
Std Deviation	1	8.05707	3.93921	0	3.25596	0	0	0	#DIV/0!	#DIV/0!	#DIV/0!	#DIV/0!	0	#DIV/0!	RB1.I	Std Deviation	1	0.134173	0.0531751	0	0.0369533	0	0	0	#DIV/0!	#DIV/0!	#DIV/0!	#DIV/0!	0	#DIV/0!
	2a	2113.68	384.148		610.518		0	0					1		RB1.UC1.27L		2a	35.1987	5.18558	0	6.92904	0	0	0	0	0	0	0	0.00768167	0
	2b	2092.41	366.066		586.156			0					1		RB1.UC1.27L		2b	34.8445	4.94149	0	6.65254	0	0	0	0	0	0	0	0.00768167	0
	2c	2196.63	376.128		605.425			0					1		RB1.UC1.27L		2c	36.5801	5.07732	0	6.87124	0	0	0	0	0	0	0	0.00768167	0
Average	2	2134.24	375.447	#DIV/0!	600.7	#DIV/0!	0	0	#DIV/0!	#DIV/0!	#DIV/0!	#DIV/0!	1	#DIV/0!	RB1.UC1.27L	Average	2	35.5411	5.06813	#DIV/0!	6.81761	#DIV/0!	0	0	#DIV/0!	#DIV/0!	#DIV/0!	#DIV/0!	0.00768167	#DIV/0!
Std Deviation	2	44.9638	7.39761	#DIV/0!	10.4921	#DIV/0!	0	0	#DIV/0!	#DIV/0!	#DIV/0!	#DIV/0!	0	#DIV/0!	RB1.UC1.27L	Std Deviation	2	0.748773	0.0998597	#DIV/0!	0.11908	#DIV/0!	0	0	#DIV/0!	#DIV/0!	#DIV/0!	#DIV/0!	0	#DIV/0!
	3a	2680.41	821.566	61.2141	964.034	100.759	85.4612	0					1		RB1.DC1.27L		3a	44.6364	11.0903	0.694746	10.9413	0.986577	0.836788	0	0	0	0	0	0.00768167	0
	3b	2733.47	929.103	72.35	1108.05	122.717	61.8403	0					1		RB1.DC1.27L		3b	45.5198	12.5419	0.821133	12.5758	1.20158	0.605505	0	0	0	0	0	0.00768167	0
	3c	2785.84	931.247	69.1461	1116.9	118.695	75.4124	0					1		RB1.DC1.27L		3c	46.392	12.5708	0.78477	12.6762	1.1622	0.738396	0	0	0	0	0	0.00768167	0
Average	3	2733.24	893.972	67.57	1063	114.057	74.238	0	#DIV/0!	#DIV/0!	#DIV/0!	#DIV/0!	1	#DIV/0!	RB1.DC1.27L	Average	3	45.516	12.0677	0.766883	12.0644	1.11678	0.726897	0	#DIV/0!	#DIV/0!	#DIV/0!	#DIV/0!	0.00768167	#DIV/0!
Std Deviation	3	43.0395	51.2063	4.68082	70.0707	9.54533	9.67889	0	#DIV/0!	#DIV/0!	#DIV/0!	#DIV/0!	0	#DIV/0!	RB1.DC1.27L	Std Deviation	3	0.716727	0.69123	0.0531248	0.795264	0.0934625	0.0947703	0	#DIV/0!	#DIV/0!	#DIV/0!	#DIV/0!	0	#DIV/0!
	4	1619.62	721.457		196.656								1		RB1.UC2.27L		4	26.9712	9.7389	0	2.23194	0	0	0	0	0	0	0	0.00768167	0
	4a	1927.35	854.119		244.014			0					1		RB1.UC2.27L		4a	32.0958	11.5297	0	2.76943	0	0	0	0	0	0	0	0.00768167	0
	4b	1577.8	744.051		204.401								1		RB1.UC2.27L		4b	26.2748	10.0439	0	2.31984	0	0	0	0	0	0	0	0.00768167	0
	4c	1850.16	796.97		228.432								1		RB1.UC2.27L		4c	30.8103	10.7582	0	2.59258	0	0	0	0	0	0	0	0.00768167	0
Average	4	1743.73	779.149	#DIV/0!	218.376	#DIV/0!	#DIV/0!	0	#DIV/0!	#DIV/0!	#DIV/0!	#DIV/0!	1	#DIV/0!	RB1.UC2.27L	Average	4	29.038	10.5177	#DIV/0!	2.47845	#DIV/0!	#DIV/0!	0	#DIV/0!	#DIV/0!	#DIV/0!	#DIV/0!	0.00768167	#DIV/0!
Std Deviation	4	148.306	51.2306	#DIV/0!	18.8779	#DIV/0!	#DIV/0!	0	#DIV/0!	#DIV/0!	#DIV/0!	#DIV/0!	0	#DIV/0!	RB1.UC2.27L	Std Deviation	4	2.46971	0.691558	#DIV/0!	0.214254	#DIV/0!	#DIV/0!	0	#DIV/0!	#DIV/0!	#DIV/0!	#DIV/0!	0	#DIV/0!
	5a	2246.78	1366.32	68.4623	888.806	96.9464	61.9297	0					1		RB1.DC2.27L		5a	37.4151	18.4438	0.777009	10.0875	0.949245	0.606381	0	0	0	0	0	0.00768167	0
	5b	2681.56	1665.61	76.8129	1076.66	115.228	64.6297	0					1		RB1.DC2.27L		5b	44.6555	22.4839	0.871784	12.2195	1.12825	0.632818	0	0	0	0	0	0.00768167	0
	5c	2272.53	1368.66	67.0826	891.726	97.0749	72.7126	0					1		RB1.DC2.27L		5c	37.8439	18.4754	0.76135	10.1206	0.950503	0.711961	0	0	0	0	0	0.00768167	0
Average	5	2400.29	1466.86	70.7859	952.397	103.083	66.424	0	#DIV/0!	#DIV/0!	#DIV/0!	#DIV/0!	1	#DIV/0!	RB1.DC2.27L	Average	5	39.9715	19.8011	0.803381	10.8092	1.00933	0.650387	0	#DIV/0!	#DIV/0!	#DIV/0!	#DIV/0!	0.00768167	#DIV/0!
Std Deviation	5	199.168	140.538	4.29878	87.8745	8.5879	4.58127	0	#DIV/0!	#DIV/0!	#DIV/0!	#DIV/0!	0	#DIV/0!	RB1.DC2.27L	Std Deviation	5	3.31669	1.89712	0.0487887	0.997328	0.0840879	0.0448572	0	#DIV/0!	#DIV/0!	#DIV/0!	#DIV/0!	0	#DIV/0!
	6a	1252.99	119.13		858.796								1		RB1.UC3.27L		6a	20.8658	1.60813	0	9.74686	0	0	0	0	0	0	0	0.00768167	0
	6b	1156.62	120.314		801.999								1		RB1.UC3.27L		6b	19.261	1.62411	0	9.10225	0	0	0	0	0	0	0	0.00768167	0
	6c	1405.63	143.346		992.843								1		RB1.UC3.27L		6c	23.4077	1.93501	0	11.2682	0	0	0	0	0	0	0	0.00768167	0
Average	6	1271.75	127.597	#DIV/0!	884.546	#DIV/0!	#DIV/0!	#DIV/0!	#DIV/0!	#DIV/0!	#DIV/0!	#DIV/0!	1	#DIV/0!	RB1.UC3.27L	Average	6	21.1782	1.72242	#DIV/0!	10.0391	#DIV/0!	#DIV/0!	#DIV/0!	#DIV/0!	#DIV/0!	#DIV/0!	#DIV/0!	0.00768167	#DIV/0!
Std Deviation	6	102.52	11.1468	#DIV/0!	80.011	#DIV/0!	#DIV/0!	#DIV/0!	#DIV/0!	#DIV/0!	#DIV/0!	#DIV/0!	0	#DIV/0!	RB1.UC3.27L	Std Deviation	6	1.70724	0.150469	#DIV/0!	0.908081	#DIV/0!	#DIV/0!	#DIV/0!	#DIV/0!	#DIV/0!	#DIV/0!	#DIV/0!	0	#DIV/0!
	7a	2061.97	755.526	28.4473	886.066	46.81	52.9194	0					1		RB1.DC3.27L		7a	34.3376	10.1988	0.322861	10.0564	0.458338	0.518157	0	0	0	0	0	0.00768167	0
	7b	2366.97	832.813	29.428	1020.14	50.7586	19.0117	0					1		RB1.DC3.27L		7b	39.4167	11.2421	0.333992	11.5781	0.497	0.186152	0	0	0	0	0	0.00768167	0
	7c	2300.12	855.889	30.762	1025.66	52.4817	38.8183	0					1		RB1.DC3.27L		7c	38.3034	11.5536	0.349132	11.6407	0.513872	0.380087	0	0	0	0	0	0.00768167	0
Average	7	2243.02	814.743	29.5458	977.29	50.0168	36.9164	0	#DIV/0!	#DIV/0!	#DIV/0!	#DIV/0!	1	#DIV/0!	RB1.DC3.27L	Average	7	37.3526	10.9981	0.335328	11.0917	0.489737	0.361465	0	#DIV/0!	#DIV/0!	#DIV/0!	#DIV/0!	0.00768167	#DIV/0!
Std Deviation	7	130.899	42.919	0.948645	64.544	2.37414	13.9079	0	#DIV/0!	#DIV/0!	#DIV/0!	#DIV/0!	0	#DIV/0!	RB1.DC3.27L	Std Deviation	7	2.17983	0.57936	0.0107666	0.732539	0.0232462	0.136179	0	#DIV/0!	#DIV/0!	#DIV/0!	#DIV/0!	0	#DIV/0!
	8a	2387.56	392.515		736.641		0	0					1		RB1.UC1.29L		8a	39.7595	5.29852	0	8.36047	0	0	0	0	0	0	0	0.00768167	0
	8b	2260.09	375.297		713.01		0	0					1		RB1.UC1.29L		8b	37.6368	5.0661	0	8.09228	0	0	0	0	0	0	0	0.00768167	0
	8c	2201.66	381.837		699.172		0	0					1		RB1.UC1.29L		8c	36.6637	5.15439	0	7.93521	0	0	0	0	0	0	0	0.00768167	0
Average	8	2283.1	383.216	#DIV/0!	716.274	#DIV/0!	0	0	#DIV/0!	#DIV/0!	#DIV/0!	#DIV/0!	1	#DIV/0!	RB1.UC1.29L	Average	8	38.02	5.17301	#DIV/0!	8.12932	#DIV/0!	0	0	#DIV/0!	#DIV/0!	#DIV/0!	#DIV/0!	0.00768167	#DIV/0!
Std Deviation	8	77.6177	7.09638	#DIV/0!	15.47	#DIV/0!	0	0	#DIV/0!	#DIV/0!	#DIV/0!	#DIV/0!	0	#DIV/0!	RB1.UC1.29L	Std Deviation	8	1.29255	0.0957934	#DIV/0!	0.175575	#DIV/0!	0	0	#DIV/0!	#DIV/0!	#DIV/0!	#DIV/0!	0	#DIV/0!
	9a	2811.82	804.64	62.8693	1038.57	100.201	70.6406	0					1		RB1.DC1.29L		9a	46.8246	10.8618	0.713531	11.7872	0.98111	0.691674	0	0	0	0	0	0.00768167	0
	9b	2369.99	734.573	56.9448	973.602	93.7857	56.6861	0					1		RB1.DC1.29L		9b	39.4669	9.91594	0.646292	11.0499	0.918297	0.555039	0	0	0	0	0	0.00768167	0
	9c	2650.96	776.03	60.7557	993.934	95.9974	70.1004	0					1		RB1.DC1.29L		9c	44.1459	10.4756	0.689544	11.2806	0.939953	0.686384	0	0	0	0	0	0.00768167	0
Average	9	2610.92	771.748	60.1899	1002.03	96.6613	65.8091	0	#DIV/0!	#DIV/0!	#DIV/0!	#DIV/0!	1	#DIV/0!	RB1.DC1.29L	Average	9	43.4791	10.4178	0.683123	11.3725	0.946453	0.644366	0	#DIV/0!	#DIV/0!	#DIV/0!	#DIV/0!	0.00768167	#DIV/0!
Std Deviation	9	182.587	28.7647	2.45152	27.1332	2.66067	6.45468	0	#DIV/0!	#DIV/0!	#DIV/0!	#DIV/0!	0	#DIV/0!	RB1.DC1.29L	Std Deviation	9	3.04058	0.388292	0.0278234	0.307947	0.0260518	0.0632006	0	#DIV/0!	#DIV/0!	#DIV/0!	#DIV/0!	0	#DIV/0!
	10a	2194.05	803.799		248.224								1		RB1.UC2.29L		10a	36.537	10.8504	0	2.81721	0	0	0	0	0	0	0	0.00768167	0
	10b	2367.21	802.911		244.222								1		RB1.UC2.29L		10b	39.4207	10.8384	0	2.77179	0	0	0	0	0	0	0	0.00768167	0
	10c	2230.38	774.019		236.24		0						1		RB1.UC2.29L		10c	37.1421	10.4484	0	2.6812	0	0	0	0	0	0	0	0.00768167	0
Average	10	2263.88	793.576	#DIV/0!	242.896	#DIV/0!	0	#DIV/0!	#DIV/0!	#DIV/0!	#DIV/0!	#DIV/0!	1	#DIV/0!	RB1.UC2.29L	Average	10	37.6999	10.7124	#DIV/0!	2.75673	#DIV/0!	0	#DIV/0!	#DIV/0!	#DIV/0!	#DIV/0!	#DIV/0!	0.00768167	#DIV/0!
Std Deviation	10	74.5572	13.8338	#DIV/0!	4.98147	#DIV/0!	0	#DIV/0!	#DIV/0!	#DIV/0!	#DIV/0!	#DIV/0!	0	#DIV/0!	RB1.UC2.29L	Std Deviation	10	1.24158	0.186741	#DIV/0!	0.056537	#DIV/0!	0	#DIV/0!	#DIV/0!	#DIV/0!	#DIV/0!	#DIV/0!	0	#DIV/0!
	11a	2572.04	1408.06	77.4531	913.213	113.962	67.9945	0					1		RB1.DC2.29L		11a	42.8316	19.0073	0.87905	10.3645	1.11586	0.665764	0	0	0	0	0	0.00768167	0
	11b	2514.73	1381.31	77.1124	886.526	110.059	63.1053	0					1		RB1.DC2.29L		11b	41.8773	18.6462	0.875183	10.0616	1.07763	0.617892	0	0	0	0	0	0.00768167	0
	11c	2313.8	1215.9	57.2048	772.789	80.0987	41.6053	0					1		RB1.DC2.29L		11c	38.5312	16.4133	0.649243	8.77073	0.784282	0.407376	0	0	0	0	0	0.00768167	0
Average	11	2466.85	1335.09	70.5901	857.51	101.373	57.5683	0	#DIV/0!	#DIV/0!	#DIV/0!	#DIV/0!	1	#DIV/0!	RB1.DC2.29L	Average	11	41.08	18.0223	0.801159	9.73226	0.99259	0.563677	0	#DIV/0!	#DIV/0!	#DIV/0!	#DIV/0!	0.00768167	#DIV/0!
Std Deviation	11	110.728	84.9858	9.46584	60.889	15.1275	11.4627	0	#DIV/0!	#DIV/0!	#DIV/0!	#DIV/0!	0	#DIV/0!	RB1.DC2.29L	Std Deviation	11	1.84393	1.14722	0.107432	0.691057	0.14812	0.112236	0	#DIV/0!	#DIV/0!	#DIV/0!	#DIV/0!	0	#DIV/0!
	12a	1057.22	82.1771		1076.45								1		RB1.UC3.29L		12a	17.6057	1.1093	0	12.2171	0	0	0	0	0	0	0	0.00768167	0
	12b	1074.6	81.0194		1094.92								1		RB1.UC3.29L		12b	17.8951	1.09367	0	12.4267	0	0	0	0	0	0	0	0.00768167	0
	12c	987.617	77.2022		1009.65								1		RB1.UC3.29L		12c	16.4466	1.04215	0	11.459	0	0	0	0	0	0	0	0.00768167	0
Average	12	1039.81	80.1329	#DIV/0!	1060.34	#DIV/0!	#DIV/0!	#DIV/0!	#DIV/0!	#DIV/0!	#DIV/0!	#DIV/0!	1	#DIV/0!	RB1.UC3.29L	Average	12	17.3158	1.08171	#DIV/0!	12.0343	#DIV/0!	#DIV/0!	#DIV/0!	#DIV/0!	#DIV/0!	#DIV/0!	#DIV/0!	0.00768167	#DIV/0!
Std Deviation	12	37.5831	2.12554	#DIV/0!	36.6277	#DIV/0!	#DIV/0!	#DIV/0!	#DIV/0!	#DIV/0!	#DIV/0!	#DIV/0!	0	#DIV/0!	RB1.UC3.29L	Std Deviation	12	0.625864	0.0286925	#DIV/0!	0.415704	#DIV/0!	#DIV/0!	#DIV/0!	#DIV/0!	#DIV/0!	#DIV/0!	#DIV/0!	0	#DIV/0!
	13a	2019.71	764.789	23.1382	1212.11	38.4695	25.8538	0					1		RB1.DC3.29L		13a	33.6338	10.3238	0.262605	13.7568	0.376672	0.253146	0	0	0	0	0	0.00768167	0
	13b	2024.12	717.005	17.7396	1219.3	29.8699	1.47978	0					1		RB1.DC3.29L		13b	33.7072	9.67879	0.201335	13.8384	0.29247	0.0144892	0	0	0	0	0	0.00768167	0
	13c	2203.49	803.955	23.9661	1231.64	37.9341	26.4778	0					1		RB1.DC3.29L		13c	36.6943	10.8525	0.272002	13.9785	0.37143	0.259256	0	0	0	0	0	0.00768167	0
Average	13	2082.44	761.916	21.6146	1221.02	35.4245	17.9371	0	#DIV/0!	#DIV/0!	#DIV/0!	#DIV/0!	1	#DIV/0!	RB1.DC3.29L	Average	13	34.6784	10.285	0.245314	13.8579	0.346857	0.17563	0	#DIV/0!	#DIV/0!	#DIV/0!	#DIV/0!	0.00768167	#DIV/0!
Std Deviation	13	85.6173	35.5554	2.76081	8.06697	3.93376	11.6399	0	#DIV/0!	#DIV/0!	#DIV/0!	#DIV/0!	0	#DIV/0!	RB1.DC3.29L	Std Deviation	13	1.42577	0.479959	0.0313337	0.0915557	0.0385172	0.113971	0	#DIV/0!	#DIV/0!	#DIV/0!	#DIV/0!	0	#DIV/0!
	14a	2120.96	390.517		768.275			0					1		RB1.UC1.30L		14a	35.3198	5.27155	0	8.7195	0	0	0	0	0	0	0	0.00768167	0
	14b	2143.85	383.977		753.315		0	0					1		RB1.UC1.30L		14b	35.7012	5.18327	0	8.54971	0	0	0	0	0	0	0	0.00768167	0
	14c	2118.85	376.575		760.377			0					1		RB1.UC1.30L		14c	35.2848	5.08336	0	8.62987	0	0	0	0	0	0	0	0.00768167	0
Average	14	2127.89	383.69	#DIV/0!	760.656	#DIV/0!	0	0	#DIV/0!	#DIV/0!	#DIV/0!	#DIV/0!	1	#DIV/0!	RB1.UC1.30L	Average	14	35.4353	5.1794	#DIV/0!	8.63303	#DIV/0!	0	0	#DIV/0!	#DIV/0!	#DIV/0!	#DIV/0!	0.00768167	#DIV/0!
Std Deviation	14	11.3226	5.69511	#DIV/0!	6.11075	#DIV/0!	0	0	#DIV/0!	#DIV/0!	#DIV/0!	#DIV/0!	0	#DIV/0!	RB1.UC1.30L	Std Deviation	14	0.188553	0.0768778	#DIV/0!	0.0693536	#DIV/0!	0	0	#DIV/0!	#DIV/0!	#DIV/0!	#DIV/0!	0	#DIV/0!
	15a	2652.74	764.229	61.425	1077.27	96.0172	83.5586	0					1		RB1.DC1.30L		15a	44.1756	10.3163	0.69714	12.2264	0.940146	0.818159	0	0	0	0	0	0.00768167	0
	15b	2591.45	767.047	62.5541	1053.19	96.304	63.0635	0					1		RB1.DC1.30L		15b	43.1548	10.3543	0.709954	11.9531	0.942955	0.617483	0	0	0	0	0	0.00768167	0
	15c	2661.97	779.565	62.9561	1088.43	97.7562	46.3899	0					1		RB1.DC1.30L		15c	44.3293	10.5233	0.714517	12.353	0.957174	0.454224	0	0	0	0	0	0.00768167	0
Average	15	2635.39	770.28	62.3117	1072.96	96.6925	64.3374	0	#DIV/0!	#DIV/0!	#DIV/0!	#DIV/0!	1	#DIV/0!	RB1.DC1.30L	Average	15	43.8866	10.398	0.707204	12.1775	0.946759	0.629956	0	#DIV/0!	#DIV/0!	#DIV/0!	#DIV/0!	0.00768167	#DIV/0!
Std Deviation	15	31.2994	6.66543	0.648122	14.7036	0.76122	15.2007	0	#DIV/0!	#DIV/0!	#DIV/0!	#DIV/0!	0	#DIV/0!	RB1.DC1.30L	Std Deviation	15	0.521222	0.0899761	0.00735583	0.166878	0.00745344	0.148837	0	#DIV/0!	#DIV/0!	#DIV/0!	#DIV/0!	0	#DIV/0!
	16a	2435.67	761.573		218.384								1		RB1.UC2.30L		16a	40.5606	10.2804	0	2.47854	0	0	0	0	0	0	0	0.00768167	0
	16b	2457.98	742.565		211.013		0						1		RB1.UC2.30L		16b	40.9322	10.0238	0	2.39488	0	0	0	0	0	0	0	0.00768167	0
	16c	2333.67	722.232		204.447								1		RB1.UC2.30L		16c	38.8622	9.74935	0	2.32036	0	0	0	0	0	0	0	0.00768167	0
Average	16	2409.11	742.123	#DIV/0!	211.281	#DIV/0!	0	#DIV/0!	#DIV/0!	#DIV/0!	#DIV/0!	#DIV/0!	1	#DIV/0!	RB1.UC2.30L	Average	16	40.1183	10.0179	#DIV/0!	2.39793	#DIV/0!	0	#DIV/0!	#DIV/0!	#DIV/0!	#DIV/0!	#DIV/0!	0.00768167	#DIV/0!
Std Deviation	16	54.112	16.0643	#DIV/0!	5.69326	#DIV/0!	0	#DIV/0!	#DIV/0!	#DIV/0!	#DIV/0!	#DIV/0!	0	#DIV/0!	RB1.UC2.30L	Std Deviation	16	0.901116	0.21685	#DIV/0!	0.0646154	#DIV/0!	0	#DIV/0!	#DIV/0!	#DIV/0!	#DIV/0!	#DIV/0!	0	#DIV/0!
	17a	2672.19	1269.78	78.4019	854.207	110.233	92.96	0					1		RB1.DC2.30L		17a	44.4994	17.1407	0.889819	9.69478	1.07934	0.910213	0	0	0	0	0	0.00768167	0
	17b	2737.2	1317.51	82.5285	897.675	118.607	70.6026	0					1		RB1.DC2.30L		17b	45.582	17.7849	0.936653	10.1881	1.16133	0.691301	0	0	0	0	0	0.00768167	0
	17c	2569.75	1232.55	75.85	813.129	102.558	57.4759	0					1		RB1.DC2.30L		17c	42.7935	16.6381	0.860855	9.22856	1.00419	0.562772	0	0	0	0	0	0.00768167	0
Average	17	2659.71	1273.28	78.9268	855.003	110.466	73.6795	0	#DIV/0!	#DIV/0!	#DIV/0!	#DIV/0!	1	#DIV/0!	RB1.DC2.30L	Average	17	44.2916	17.1879	0.895776	9.70382	1.08162	0.721429	0	#DIV/0!	#DIV/0!	#DIV/0!	#DIV/0!	0.00768167	#DIV/0!
Std Deviation	17	68.9264	34.7713	2.75164	34.5205	6.55406	14.6488	0	#DIV/0!	#DIV/0!	#DIV/0!	#DIV/0!	0	#DIV/0!	RB1.DC2.30L	Std Deviation	17	1.14782	0.469374	0.0312296	0.391788	0.0641737	0.143433	0	#DIV/0!	#DIV/0!	#DIV/0!	#DIV/0!	0	#DIV/0!
	18a	1108.77	81.6221		1102.68		0						1		RB1.UC3.30L		18a	18.4641	1.10181	0	12.5149	0	0	0	0	0	0	0	0.00768167	0
	18b	1107.2	83.2557	0	1091.71								1		RB1.UC3.30L		18b	18.438	1.12386	0	12.3903	0	0	0	0	0	0	0	0.00768167	0
	18c	1104.3	78.8555		1082.64								1		RB1.UC3.30L		18c	18.3897	1.06446	0	12.2874	0	0	0	0	0	0	0	0.00768167	0
Average	18	1106.76	81.2444	0	1092.35	#DIV/0!	0	#DIV/0!	#DIV/0!	#DIV/0!	#DIV/0!	#DIV/0!	1	#DIV/0!	RB1.UC3.30L	Average	18	18.4306	1.09671	0	12.3975	#DIV/0!	0	#DIV/0!	#DIV/0!	#DIV/0!	#DIV/0!	#DIV/0!	0.00768167	#DIV/0!
Std Deviation	18	1.85244	1.81611	0	8.19332	#DIV/0!	0	#DIV/0!	#DIV/0!	#DIV/0!	#DIV/0!	#DIV/0!	0	#DIV/0!	RB1.UC3.30L	Std Deviation	18	0.0308483	0.0245155	0	0.0929897	#DIV/0!	0	#DIV/0!	#DIV/0!	#DIV/0!	#DIV/0!	#DIV/0!	0	#DIV/0!
	19a	2343.13	857.918	21.3156	1592.58	33.8719	22.0609	0					1		RB1.DC3.30L		19a	39.0197	11.581	0.24192	18.0749	0.331655	0.216008	0	0	0	0	0	0.00768167	0
	19b	2465.62	905.24	24.5869	1694.15	41.4423	31.4702	0					1		RB1.DC3.30L		19b	41.0595	12.2198	0.279047	19.2277	0.40578	0.308138	0	0	0	0	0	0.00768167	0
	19c	2236.87	812.948	19.5636	1514	31.9886	6.81648	0					1		RB1.DC3.30L		19c	37.2502	10.9739	0.222036	17.183	0.313214	0.0667432	0	0	0	0	0	0.00768167	0
Average	19	2348.54	858.702	21.822	1600.24	35.7676	20.1158	0	#DIV/0!	#DIV/0!	#DIV/0!	#DIV/0!	1	#DIV/0!	RB1.DC3.30L	Average	19	39.1098	11.5916	0.247668	18.1619	0.350216	0.196963	0	#DIV/0!	#DIV/0!	#DIV/0!	#DIV/0!	0.00768167	#DIV/0!
Std Deviation	19	93.465	37.6821	2.08178	73.7478	4.08561	10.1584	0	#DIV/0!	#DIV/0!	#DIV/0!	#DIV/0!	0	#DIV/0!	RB1.DC3.30L	Std Deviation	19	1.55645	0.508668	0.023627	0.836997	0.040004	0.099465	0	#DIV/0!	#DIV/0!	#DIV/0!	#DIV/0!	0	#DIV/0!
	20a	1890.91	372.067		721.374	0		0					1		RB1.UC1.35L		20a	31.489	5.0225	0	8.18719	0	0	0	0	0	0	0	0.00768167	0
	20b	2105.23	420.58		799.178	0		0					1		RB1.UC1.35L		20b	35.058	5.67738	0	9.07023	0	0	0	0	0	0	0	0.00768167	0
	20c	2178.55	433.732		821.222	0	0	0					1		RB1.UC1.35L		20c	36.2789	5.85491	0	9.32041	0	0	0	0	0	0	0	0.00768167	0
Average	20	2058.23	408.793	#DIV/0!	780.591	0	0	0	#DIV/0!	#DIV/0!	#DIV/0!	#DIV/0!	1	#DIV/0!	RB1.UC1.35L	Average	20	34.2753	5.51826	#DIV/0!	8.85928	0	0	0	#DIV/0!	#DIV/0!	#DIV/0!	#DIV/0!	0.00768167	#DIV/0!
Std Deviation	20	122.04	26.5185	#DIV/0!	42.8292	0	0	0	#DIV/0!	#DIV/0!	#DIV/0!	#DIV/0!	0	#DIV/0!	RB1.UC1.35L	Std Deviation	20	2.0323	0.357971	#DIV/0!	0.486088	0	0	0	#DIV/0!	#DIV/0!	#DIV/0!	#DIV/0!	0	#DIV/0!
	21a	2568.93	770.925	56.4515	1200.15	95.6607	52.837	0					1		RB1.DC1.35L		21a	42.7799	10.4067	0.640694	13.6211	0.936656	0.517351	0	0	0	0	0	0.00768167	0
	21b	2573.72	775.476	60.1315	1170.26	98.3455	45.4353	0					1		RB1.DC1.35L		21b	42.8596	10.4681	0.682459	13.2818	0.962944	0.444877	0	0	0	0	0	0.00768167	0
	21c	2618.18	806.796	63.9263	1212.52	107.539	55.2372	0					1		RB1.DC1.35L		21c	43.6001	10.8909	0.725528	13.7615	1.05296	0.540852	0	0	0	0	0	0.00768167	0
Average	21	2586.94	784.399	60.1698	1194.31	100.515	51.1699	0	#DIV/0!	#DIV/0!	#DIV/0!	#DIV/0!	1	#DIV/0!	RB1.DC1.35L	Average	21	43.0798	10.5885	0.682894	13.5548	0.984187	0.501027	0	#DIV/0!	#DIV/0!	#DIV/0!	#DIV/0!	0.00768167	#DIV/0!
Std Deviation	21	22.176	15.9455	3.05167	17.7428	5.08617	4.17166	0	#DIV/0!	#DIV/0!	#DIV/0!	#DIV/0!	0	#DIV/0!	RB1.DC1.35L	Std Deviation	21	0.369292	0.215248	0.0346348	0.201371	0.0498009	0.0408466	0	#DIV/0!	#DIV/0!	#DIV/0!	#DIV/0!	0	#DIV/0!
	22a	2212.85	671.691		171.586								1		RB1.UC2.35L		22a	36.8502	9.0671	0	1.94741	0	0	0	0	0	0	0	0.00768167	0
	22b	2302.92	691.84		180.395								1		RB1.UC2.35L		22b	38.35	9.3391	0	2.04739	0	0	0	0	0	0	0	0.00768167	0
	22c	2182.61	670.386		175.617		0						1		RB1.UC2.35L		22c	36.3465	9.04949	0	1.99315	0	0	0	0	0	0	0	0.00768167	0
Average	22	2232.79	677.973	#DIV/0!	175.866	#DIV/0!	0	#DIV/0!	#DIV/0!	#DIV/0!	#DIV/0!	#DIV/0!	1	#DIV/0!	RB1.UC2.35L	Average	22	37.1822	9.1519	#DIV/0!	1.99598	#DIV/0!	0	#DIV/0!	#DIV/0!	#DIV/0!	#DIV/0!	#DIV/0!	0.00768167	#DIV/0!
Std Deviation	22	51.1003	9.82058	#DIV/0!	3.6008	#DIV/0!	0	#DIV/0!	#DIV/0!	#DIV/0!	#DIV/0!	#DIV/0!	0	#DIV/0!	RB1.UC2.35L	Std Deviation	22	0.850963	0.132567	#DIV/0!	0.0408671	#DIV/0!	0	#DIV/0!	#DIV/0!	#DIV/0!	#DIV/0!	#DIV/0!	0	#DIV/0!
	23a	2770.36	1165.76	67.3265	762.396	92.4198	54.4431	0					1		RB1.DC2.35L		23a	46.1342	15.7365	0.764119	8.65278	0.904924	0.533076	0	0	0	0	0	0.00768167	0
	23b	2699.8	1128.22	64.4931	738	89.6981	48.5285	0					1		RB1.DC2.35L		23b	44.9592	15.2298	0.731961	8.3759	0.878274	0.475164	0	0	0	0	0	0.00768167	0
	23c	2743.81	1196.32	77.404	791.237	106.593	52.1448	0					1		RB1.DC2.35L		23c	45.6921	16.1491	0.878493	8.98011	1.0437	0.510573	0	0	0	0	0	0.00768167	0
Average	23	2737.99	1163.44	69.7412	763.878	96.2371	51.7055	0	#DIV/0!	#DIV/0!	#DIV/0!	#DIV/0!	1	#DIV/0!	RB1.DC2.35L	Average	23	45.5952	15.7051	0.791524	8.66959	0.9423	0.506271	0	#DIV/0!	#DIV/0!	#DIV/0!	#DIV/0!	0.00768167	#DIV/0!
Std Deviation	23	29.0975	27.8499	5.5405	21.7592	7.4068	2.43453	0	#DIV/0!	#DIV/0!	#DIV/0!	#DIV/0!	0	#DIV/0!	RB1.DC2.35L	Std Deviation	23	0.484555	0.375944	0.0628816	0.246954	0.0725233	0.0238375	0	#DIV/0!	#DIV/0!	#DIV/0!	#DIV/0!	0	#DIV/0!
	24a	1109.9	227.788		943.467								1		RB1.UC3.35L		24a	18.483	3.0749	0	10.7078	0	0	0	0	0	0	0	0.00768167	0
	24b	1184.19	242.896		1015.85								1		RB1.UC3.35L		24b	19.72	3.27883	0	11.5294	0	0	0	0	0	0	0	0.00768167	0
	24c	1240.2	254.22		1048.04			0					1		RB1.UC3.35L		24c	20.6528	3.4317	0	11.8947	0	0	0	0	0	0	0	0.00768167	0
Average	24	1178.1	241.635	#DIV/0!	1002.45	#DIV/0!	#DIV/0!	0	#DIV/0!	#DIV/0!	#DIV/0!	#DIV/0!	1	#DIV/0!	RB1.UC3.35L	Average	24	19.6186	3.26181	#DIV/0!	11.3773	#DIV/0!	#DIV/0!	0	#DIV/0!	#DIV/0!	#DIV/0!	#DIV/0!	0.00768167	#DIV/0!
Std Deviation	24	53.3668	10.8275	#DIV/0!	43.7316	#DIV/0!	#DIV/0!	0	#DIV/0!	#DIV/0!	#DIV/0!	#DIV/0!	0	#DIV/0!	RB1.UC3.35L	Std Deviation	24	0.888706	0.14616	#DIV/0!	0.496329	#DIV/0!	#DIV/0!	0	#DIV/0!	#DIV/0!	#DIV/0!	#DIV/0!	0	#DIV/0!
	25	2283.38	816.951	4.07703	1582.94	3.9872	0	0					1		RB1.DC3.35L		25	38.0247	11.0279	0.046272	17.9656	0.0390404	0	0	0	0	0	0	0.00768167	0
	25a	2537.9	932.581	10.2033	1751.57	14.9887	0	0					1		RB1.DC3.35L		25a	42.2631	12.5888	0.115802	19.8794	0.146761	0	0	0	0	0	0	0.00768167	0
	25b	2297.72	881.429	8.66053	1664.73	12.5662	0	0					1		RB1.DC3.35L		25b	38.2635	11.8983	0.0982922	18.8937	0.123041	0	0	0	0	0	0	0.00768167	0
	25c	2492.1	902.578	9.30563	1699.19	13.5116	0	0					1		RB1.DC3.35L		25c	41.5004	12.1838	0.105614	19.2848	0.132298	0	0	0	0	0	0	0.00768167	0
Average	25	2402.77	883.385	8.06162	1674.61	11.2634	0	0	#DIV/0!	#DIV/0!	#DIV/0!	#DIV/0!	1	#DIV/0!	RB1.DC3.35L	Average	25	40.0129	11.9247	0.0914949	19.0059	0.110285	0	0	#DIV/0!	#DIV/0!	#DIV/0!	#DIV/0!	0.00768167	#DIV/0!
Std Deviation	25	113.498	42.4441	2.36484	61.2928	4.28872	0	0	#DIV/0!	#DIV/0!	#DIV/0!	#DIV/0!	0	#DIV/0!	RB1.DC3.35L	Std Deviation	25	1.89007	0.572949	0.0268397	0.69564	0.0419927	0	0	#DIV/0!	#DIV/0!	#DIV/0!	#DIV/0!	0	#DIV/0!
	26a	200.216	72.5228	0	88.353	0	0	0					1		RB2a.I		26a	3.33415	0.97898	0	1.00276	0	0	0	0	0	0	0	0.00768167	0
	26b	250.174	93.6667	0	117.31	0	0	0					1		RB2a.I		26b	4.1661	1.2644	0	1.3314	0	0	0	0	0	0	0	0.00768167	0
	26c	225.232	84.1036	0	103.382	0	0	0					1		RB2a.I		26c	3.75075	1.13531	0	1.17333	0	0	0	0	0	0	0	0.00768167	0
Average	26	225.207	83.431	0	103.015	0	0	0	#DIV/0!	#DIV/0!	#DIV/0!	#DIV/0!	1	#DIV/0!	RB2a.I	Average	26	3.75033	1.12623	0	1.16916	0	0	0	#DIV/0!	#DIV/0!	#DIV/0!	#DIV/0!	0.00768167	#DIV/0!
Std Deviation	26	20.3955	8.64503	0	11.8244	0	0	0	#DIV/0!	#DIV/0!	#DIV/0!	#DIV/0!	0	#DIV/0!	RB2a.I	Std Deviation	26	0.339642	0.116699	0	0.134201	0	0	0	#DIV/0!	#DIV/0!	#DIV/0!	#DIV/0!	0	#DIV/0!
	27	976.899	845.326	75.0715	1309.69	145.548	75.8753	0					1		RB2a.UC1.15L		27	16.2681	11.411	0.85202	14.8642	1.42513	0.742928	0	0	0	0	0	0.00768167	0
	27a	965.798	875.154	89.7117	1302.07	167.767	72.2168	0					1		RB2a.UC1.15L		27a	16.0832	11.8136	1.01818	14.7778	1.64268	0.707107	0	0	0	0	0	0.00768167	0
	27b	886.728	782.596	75.7811	1164.63	140.036	63.8393	0					1		RB2a.UC1.15L		27b	14.7665	10.5642	0.860074	13.2179	1.37116	0.625079	0	0	0	0	0	0.00768167	0
	27c	880.055	765.962	74.3712	1154.99	137.826	55.4457	0					1		RB2a.UC1.15L		27c	14.6554	10.3397	0.844073	13.1086	1.34951	0.542894	0	0	0	0	0	0.00768167	0
Average	27	927.37	817.259	78.7339	1232.85	147.794	66.8443	0	#DIV/0!	#DIV/0!	#DIV/0!	#DIV/0!	1	#DIV/0!	RB2a.UC1.15L	Average	27	15.4433	11.0321	0.893586	13.9921	1.44712	0.654502	0	#DIV/0!	#DIV/0!	#DIV/0!	#DIV/0!	0.00768167	#DIV/0!
Std Deviation	27	44.2162	44.6442	6.3576	73.1613	11.8692	7.89587	0	#DIV/0!	#DIV/0!	#DIV/0!	#DIV/0!	0	#DIV/0!	RB2a.UC1.15L	Std Deviation	27	0.736323	0.602648	0.0721553	0.83034	0.116216	0.077312	0	#DIV/0!	#DIV/0!	#DIV/0!	#DIV/0!	0	#DIV/0!
	28a	1786.21	954.942	88.8152	1652.07	132.157	81.4752	260.019					1		RB2a.DC1.15L		28a	29.7454	12.8907	1.008	18.7501	1.294	0.797759	2.54596	0	0	0	0	0.00768167	0
	28b	1838.02	977.301	101.361	1644.24	145.375	73.641	284.068					1		RB2a.DC1.15L		28b	30.6081	13.1925	1.15039	18.6612	1.42343	0.721051	2.78143	0	0	0	0	0.00768167	0
	28c	1732.11	940.165	97.6234	1571.84	136.968	68.3936	278.994					1		RB2a.DC1.15L		28c	28.8444	12.6912	1.10797	17.8395	1.34111	0.669672	2.73175	0	0	0	0	0.00768167	0
Average	28	1785.45	957.469	95.9331	1622.72	138.166	74.5032	274.36	#DIV/0!	#DIV/0!	#DIV/0!	#DIV/0!	1	#DIV/0!	RB2a.DC1.15L	Average	28	29.7327	12.9248	1.08879	18.417	1.35285	0.729494	2.68638	#DIV/0!	#DIV/0!	#DIV/0!	#DIV/0!	0.00768167	#DIV/0!
Std Deviation	28	43.2407	15.2657	5.25933	36.1172	5.46236	5.37522	10.3503	#DIV/0!	#DIV/0!	#DIV/0!	#DIV/0!	0	#DIV/0!	RB2a.DC1.15L	Std Deviation	28	0.720079	0.206071	0.0596905	0.409911	0.0534844	0.0526311	0.101344	#DIV/0!	#DIV/0!	#DIV/0!	#DIV/0!	0	#DIV/0!
	29a	698.998	1105.21	60.3431	1371.04	91.5653	48.7077	0					1		RB2a.UC2.15L		29a	11.6403	14.9192	0.684861	15.5606	0.896556	0.476919	0	0	0	0	0	0.00768167	0
	29b	663.708	1063.74	57.8834	1314.11	88.7627	31.5462	0					1		RB2a.UC2.15L		29b	11.0526	14.3593	0.656945	14.9144	0.869115	0.308882	0	0	0	0	0	0.00768167	0
	29c	728.753	1137.07	61.9054	1418.88	95.3983	40.3395	0					1		RB2a.UC2.15L		29c	12.1358	15.3492	0.702592	16.1035	0.934087	0.394981	0	0	0	0	0	0.00768167	0
Average	29	697.153	1102.01	60.044	1368.01	91.9087	40.1978	0	#DIV/0!	#DIV/0!	#DIV/0!	#DIV/0!	1	#DIV/0!	RB2a.UC2.15L	Average	29	11.6095	14.8759	0.681466	15.5262	0.899919	0.393594	0	#DIV/0!	#DIV/0!	#DIV/0!	#DIV/0!	0.00768167	#DIV/0!
Std Deviation	29	26.5866	30.023	1.65551	42.8236	2.71983	7.00689	0	#DIV/0!	#DIV/0!	#DIV/0!	#DIV/0!	0	#DIV/0!	RB2a.UC2.15L	Std Deviation	29	0.44274	0.405278	0.0187891	0.486024	0.0266311	0.0686076	0	#DIV/0!	#DIV/0!	#DIV/0!	#DIV/0!	0	#DIV/0!
	30a	1613.8	1309.87	95.0455	1608.16	128.713	66.6791	269.042					1		RB2a.DC2.15L		30a	26.8743	17.6818	1.07871	18.2517	1.26029	0.652885	2.63431	0	0	0	0	0.00768167	0
	30b	1472.77	1197.18	83.9144	1479.47	115.193	54.679	236.937					1		RB2a.DC2.15L		30b	24.5258	16.1606	0.952383	16.7912	1.1279	0.535386	2.31995	0	0	0	0	0.00768167	0
	30c	1506.4	1219.08	84.8809	1514.23	111.939	56.9775	240.735					1		RB2a.DC2.15L		30c	25.0858	16.4563	0.963352	17.1857	1.09604	0.557892	2.35715	0	0	0	0	0.00768167	0
Average	30	1530.99	1242.04	87.947	1533.96	118.615	59.4452	248.905	#DIV/0!	#DIV/0!	#DIV/0!	#DIV/0!	1	#DIV/0!	RB2a.DC2.15L	Average	30	25.4953	16.7662	0.99815	17.4096	1.16141	0.582054	2.43714	#DIV/0!	#DIV/0!	#DIV/0!	#DIV/0!	0.00768167	#DIV/0!
Std Deviation	30	60.1433	48.7879	5.03491	54.3567	7.26304	5.20051	14.3233	#DIV/0!	#DIV/0!	#DIV/0!	#DIV/0!	0	#DIV/0!	RB2a.DC2.15L	Std Deviation	30	1.00155	0.658584	0.0571434	0.616919	0.0711156	0.0509205	0.140246	#DIV/0!	#DIV/0!	#DIV/0!	#DIV/0!	0	#DIV/0!
	31a	810.908	266.267	53.3379	1038.08	108.696	34.7705	0					1		RB2a.UC3.15L		31a	13.5039	3.59432	0.605356	11.7816	1.06429	0.340454	0	0	0	0	0	0.00768167	0
	31b	844.457	278.876	55.3371	1073.47	113.174	42.0864	0					1		RB2a.UC3.15L		31b	14.0626	3.76452	0.628046	12.1833	1.10814	0.412086	0	0	0	0	0	0.00768167	0
	31c	865.911	279.826	56.2905	1089.32	115.307	40.3958	0					1		RB2a.UC3.15L		31c	14.4198	3.77735	0.638867	12.3632	1.12902	0.395533	0	0	0	0	0	0.00768167	0
Average	31	840.425	274.989	54.9885	1066.96	112.392	39.0842	0	#DIV/0!	#DIV/0!	#DIV/0!	#DIV/0!	1	#DIV/0!	RB2a.UC3.15L	Average	31	13.9954	3.71206	0.62409	12.1094	1.10048	0.382691	0	#DIV/0!	#DIV/0!	#DIV/0!	#DIV/0!	0.00768167	#DIV/0!
Std Deviation	31	22.6351	6.17999	1.23034	21.4229	2.75501	3.12735	0	#DIV/0!	#DIV/0!	#DIV/0!	#DIV/0!	0	#DIV/0!	RB2a.UC3.15L	Std Deviation	31	0.376938	0.0834232	0.0139636	0.243139	0.0269755	0.0306213	0	#DIV/0!	#DIV/0!	#DIV/0!	#DIV/0!	0	#DIV/0!
	32a	1930.44	785.806	99.1096	1546.11	138.059	72.217	277.569					1		RB2a.DC3.15L		32a	32.1473	10.6075	1.12484	17.5475	1.35179	0.707109	2.7178	0	0	0	0	0.00768167	0
	32b	1944.02	775.065	89.1158	1604.31	126.535	77.8484	262.014					1		RB2a.DC3.15L		32b	32.3733	10.4625	1.01142	18.2081	1.23896	0.762248	2.5655	0	0	0	0	0.00768167	0
	32c	1969.94	819.382	107.61	1671.4	157.374	79.5918	311.656					1		RB2a.DC3.15L		32c	32.805	11.0608	1.22131	18.9695	1.54092	0.779319	3.05156	0	0	0	0	0.00768167	0
Average	32	1948.13	793.418	98.6118	1607.27	140.656	76.5524	283.746	#DIV/0!	#DIV/0!	#DIV/0!	#DIV/0!	1	#DIV/0!	RB2a.DC3.15L	Average	32	32.4418	10.7103	1.11919	18.2417	1.37723	0.749559	2.77829	#DIV/0!	#DIV/0!	#DIV/0!	#DIV/0!	0.00768167	#DIV/0!
Std Deviation	32	16.3846	18.8759	7.55837	51.1919	12.7232	3.14712	20.7317	#DIV/0!	#DIV/0!	#DIV/0!	#DIV/0!	0	#DIV/0!	RB2a.DC3.15L	Std Deviation	32	0.272849	0.254805	0.0857833	0.580999	0.124579	0.0308148	0.202993	#DIV/0!	#DIV/0!	#DIV/0!	#DIV/0!	0	#DIV/0!
	33a	1037.29	1136.83	91.7218	1603.33	165.298	79.3859	0					1		RB2a.UC1.16L		33a	17.2738	15.346	1.04099	18.1969	1.6185	0.777302	0	0	0	0	0	0.00768167	0
	33b	1016	1129.35	92.5681	1604.55	166.251	76.7916	0					1		RB2a.UC1.16L		33b	16.9192	15.245	1.0506	18.2107	1.62784	0.7519	0	0	0	0	0	0.00768167	0
	33c	1015.68	1137.88	91.4424	1607.03	162.199	75.0896	0					1		RB2a.UC1.16L		33c	16.9139	15.3602	1.03782	18.2389	1.58816	0.735235	0	0	0	0	0	0.00768167	0
Average	33	1022.99	1134.69	91.9108	1604.97	164.582	77.089	0	#DIV/0!	#DIV/0!	#DIV/0!	#DIV/0!	1	#DIV/0!	RB2a.UC1.16L	Average	33	17.0356	15.317	1.04314	18.2155	1.6115	0.754813	0	#DIV/0!	#DIV/0!	#DIV/0!	#DIV/0!	0.00768167	#DIV/0!
Std Deviation	33	10.1125	3.79813	0.478618	1.53932	1.7299	1.76654	0	#DIV/0!	#DIV/0!	#DIV/0!	#DIV/0!	0	#DIV/0!	RB2a.UC1.16L	Std Deviation	33	0.168401	0.0512707	0.00543205	0.0174704	0.0169382	0.017297	0	#DIV/0!	#DIV/0!	#DIV/0!	#DIV/0!	0	#DIV/0!
	34a	1908.7	1112.87	107.541	1717.78	155.105	78.5769	317.891					1		RB2a.DC1.16L		34a	31.7851	15.0226	1.22053	19.4958	1.5187	0.769381	3.11261	0	0	0	0	0.00768167	0
	34b	1891.02	1120.79	99.9831	1820.4	149.253	81.0686	310.221					1		RB2a.DC1.16L		34b	31.4908	15.1294	1.13475	20.6605	1.46141	0.793779	3.03751	0	0	0	0	0.00768167	0
	34c	1824.31	1087.6	105.361	1680.16	153.092	76.2314	312.205					1		RB2a.DC1.16L		34c	30.3799	14.6814	1.19579	19.0689	1.49899	0.746416	3.05694	0	0	0	0	0.00768167	0
Average	34	1874.68	1107.09	104.295	1739.44	152.484	78.6256	313.439	#DIV/0!	#DIV/0!	#DIV/0!	#DIV/0!	1	#DIV/0!	RB2a.DC1.16L	Average	34	31.2186	14.9445	1.18369	19.7417	1.49303	0.769858	3.06902	#DIV/0!	#DIV/0!	#DIV/0!	#DIV/0!	0.00768167	#DIV/0!
Std Deviation	34	36.3362	14.1543	3.17612	59.2687	2.42745	1.97507	3.25056	#DIV/0!	#DIV/0!	#DIV/0!	#DIV/0!	0	#DIV/0!	RB2a.DC1.16L	Std Deviation	34	0.605099	0.191068	0.0360472	0.672667	0.0237682	0.0193388	0.0318276	#DIV/0!	#DIV/0!	#DIV/0!	#DIV/0!	0	#DIV/0!
	35a	800.161	1182.5	54.3806	1473.32	84.0688	23.9996	0					1		RB2a.UC2.16L		35a	13.3249	15.9625	0.61719	16.7213	0.823154	0.23499	0	0	0	0	0	0.00768167	0
	35b	786.323	1155.15	53.0426	1428.38	78.2454	22.446	0					1		RB2a.UC2.16L		35b	13.0945	15.5933	0.602005	16.2113	0.766136	0.219779	0	0	0	0	0	0.00768167	0
	35c	807.17	1195.91	54.532	1478.06	83.1799	29.364	0					1		RB2a.UC2.16L		35c	13.4416	16.1434	0.618908	16.7751	0.814451	0.287516	0	0	0	0	0	0.00768167	0
Average	35	797.885	1177.85	53.9851	1459.92	81.8314	25.2699	0	#DIV/0!	#DIV/0!	#DIV/0!	#DIV/0!	1	#DIV/0!	RB2a.UC2.16L	Average	35	13.287	15.8997	0.612701	16.5693	0.801247	0.247428	0	#DIV/0!	#DIV/0!	#DIV/0!	#DIV/0!	0.00768167	#DIV/0!
Std Deviation	35	8.66165	16.9598	0.669269	22.3871	2.56147	2.96366	0	#DIV/0!	#DIV/0!	#DIV/0!	#DIV/0!	0	#DIV/0!	RB2a.UC2.16L	Std Deviation	35	0.144241	0.228939	0.00759584	0.254081	0.0250805	0.0290185	0	#DIV/0!	#DIV/0!	#DIV/0!	#DIV/0!	0	#DIV/0!
	36	1300	1187.67	68.9354	1453.37	90.3659	47.7383	227.747					1		RB2a.DC2.16L		36	21.6487	16.0323	0.782379	16.495	0.884812	0.467427	2.22997	0	0	0	0	0.00768167	0
	36a	1552.69	1398.66	92.8509	1619.5	125.465	58.5091	279.573					1		RB2a.DC2.16L		36a	25.8566	18.8804	1.05381	18.3804	1.22849	0.572889	2.73742	0	0	0	0	0.00768167	0
	36b	1514.15	1372.26	92.0184	1559.56	123.22	59.0171	280.012					1		RB2a.DC2.16L		36b	25.2148	18.524	1.04436	17.7002	1.2065	0.577863	2.74173	0	0	0	0	0.00768167	0
	36c	1340.89	1231.98	81.0349	1419.38	107.174	49.5967	257.639					1		RB2a.DC2.16L		36c	22.3296	16.6305	0.919702	16.1092	1.04939	0.485624	2.52266	0	0	0	0	0.00768167	0
Average	36	1426.93	1297.64	83.7099	1512.95	111.556	53.7153	261.243	#DIV/0!	#DIV/0!	#DIV/0!	#DIV/0!	1	#DIV/0!	RB2a.DC2.16L	Average	36	23.7624	17.5168	0.950061	17.1712	1.0923	0.52595	2.55794	#DIV/0!	#DIV/0!	#DIV/0!	#DIV/0!	0.00768167	#DIV/0!
Std Deviation	36	108.322	89.6885	9.7215	80.36	14.1221	5.09355	21.3499	#DIV/0!	#DIV/0!	#DIV/0!	#DIV/0!	0	#DIV/0!	RB2a.DC2.16L	Std Deviation	36	1.80387	1.2107	0.110334	0.912041	0.138276	0.0498732	0.209047	#DIV/0!	#DIV/0!	#DIV/0!	#DIV/0!	0	#DIV/0!
	37a	998.879	353.891	69.8573	1161.73	128.145	56.817	0					1		RB2a.UC3.16L		37a	16.6341	4.77714	0.792842	13.185	1.25473	0.55632	0	0	0	0	0	0.00768167	0
	37b	1038.4	369.417	73.462	1214.2	135.71	61.2857	0					1		RB2a.UC3.16L		37b	17.2923	4.98673	0.833753	13.7806	1.3288	0.600075	0	0	0	0	0	0.00768167	0
	37c	945.323	340.378	65.9405	1111.65	120.797	51.2201	0					1		RB2a.UC3.16L		37c	15.7423	4.59473	0.748389	12.6166	1.18277	0.501519	0	0	0	0	0	0.00768167	0
Average	37	994.202	354.562	69.7533	1162.53	128.217	56.4409	0	#DIV/0!	#DIV/0!	#DIV/0!	#DIV/0!	1	#DIV/0!	RB2a.UC3.16L	Average	37	16.5562	4.7862	0.791661	13.194	1.25543	0.552638	0	#DIV/0!	#DIV/0!	#DIV/0!	#DIV/0!	0.00768167	#DIV/0!
Std Deviation	37	38.1432	11.8647	3.07149	41.8731	6.08851	4.11786	0	#DIV/0!	#DIV/0!	#DIV/0!	#DIV/0!	0	#DIV/0!	RB2a.UC3.16L	Std Deviation	37	0.635191	0.160161	0.0348597	0.475236	0.0596153	0.0403198	0	#DIV/0!	#DIV/0!	#DIV/0!	#DIV/0!	0	#DIV/0!
	38a	1887.93	762.079	92.1326	1562.76	127.949	69.2602	265.819					1		RB2a.DC3.16L		38a	31.4393	10.2872	1.04565	17.7365	1.2528	0.678157	2.60275	0	0	0	0	0.00768167	0
	38b	1974.25	829.48	113.874	1626.8	155.402	76.8416	310.148					1		RB2a.DC3.16L		38b	32.8767	11.1971	1.29241	18.4633	1.52161	0.75239	3.0368	0	0	0	0	0.00768167	0
	38c	1981.35	829.264	111.356	1607.51	148.665	83.9871	305.325					1		RB2a.DC3.16L		38c	32.9951	11.1942	1.26383	18.2444	1.45564	0.822355	2.98957	0	0	0	0	0.00768167	0
Average	38	1947.84	806.941	105.788	1599.02	144.005	76.6963	293.764	#DIV/0!	#DIV/0!	#DIV/0!	#DIV/0!	1	#DIV/0!	RB2a.DC3.16L	Average	38	32.437	10.8928	1.20063	18.1481	1.41002	0.750967	2.87637	#DIV/0!	#DIV/0!	#DIV/0!	#DIV/0!	0.00768167	#DIV/0!
Std Deviation	38	42.4635	31.722	9.71005	26.8238	11.6819	6.01312	19.858	#DIV/0!	#DIV/0!	#DIV/0!	#DIV/0!	0	#DIV/0!	RB2a.DC3.16L	Std Deviation	38	0.707136	0.428212	0.110204	0.304436	0.114383	0.0588771	0.194439	#DIV/0!	#DIV/0!	#DIV/0!	#DIV/0!	0	#DIV/0!
	39a	843.09	1078.86	74.3602	1856.03	135.664	60.2126	0					1		RB2a.UC1.17L		39a	14.0398	14.5635	0.843947	21.0649	1.32835	0.589568	0	0	0	0	0	0.00768167	0
	39b	908.581	1169.45	91.0228	1923.09	161.303	81.3274	0					1		RB2a.UC1.17L		39b	15.1304	15.7864	1.03306	21.826	1.57939	0.796313	0	0	0	0	0	0.00768167	0
	39c	827.787	1049.58	80.0951	1674.6	141.084	64.2341	0					1		RB2a.UC1.17L		39c	13.785	14.1682	0.909035	19.0058	1.38142	0.628945	0	0	0	0	0	0.00768167	0
Average	39	859.819	1099.3	81.826	1817.91	146.017	68.5914	0	#DIV/0!	#DIV/0!	#DIV/0!	#DIV/0!	1	#DIV/0!	RB2a.UC1.17L	Average	39	14.3184	14.8393	0.92868	20.6322	1.42972	0.671608	0	#DIV/0!	#DIV/0!	#DIV/0!	#DIV/0!	0.00768167	#DIV/0!
Std Deviation	39	35.0411	51.0276	6.91171	104.967	11.033	9.15417	0	#DIV/0!	#DIV/0!	#DIV/0!	#DIV/0!	0	#DIV/0!	RB2a.UC1.17L	Std Deviation	39	0.583533	0.688817	0.0784441	1.19132	0.108029	0.0896326	0	#DIV/0!	#DIV/0!	#DIV/0!	#DIV/0!	0	#DIV/0!
	40a	2084.23	1414.68	132.073	2084.81	195.904	109.949	380.284					1		RB2a.DC1.17L		40a	34.7082	19.0967	1.49896	23.6614	1.91818	1.07656	3.72353	0	0	0	0	0.00768167	0
	40b	1840.84	1284.29	119.3	1910.85	179.054	93.6656	355.085					1		RB2a.DC1.17L		40b	30.6552	17.3365	1.35399	21.6871	1.7532	0.917121	3.4768	0	0	0	0	0.00768167	0
	40c	1890.26	1276.48	115.371	1879.11	168.535	84.5473	335.568					1		RB2a.DC1.17L		40c	31.4782	17.2311	1.30939	21.3268	1.6502	0.82784	3.2857	0	0	0	0	0.00768167	0
Average	40	1938.44	1325.15	122.248	1958.26	181.164	96.0541	356.979	#DIV/0!	#DIV/0!	#DIV/0!	#DIV/0!	1	#DIV/0!	RB2a.DC1.17L	Average	40	32.2805	17.8881	1.38745	22.2251	1.77386	0.940508	3.49534	#DIV/0!	#DIV/0!	#DIV/0!	#DIV/0!	0.00768167	#DIV/0!
Std Deviation	40	105.04	63.388	7.13023	90.4187	11.2725	10.5069	18.3041	#DIV/0!	#DIV/0!	#DIV/0!	#DIV/0!	0	#DIV/0!	RB2a.DC1.17L	Std Deviation	40	1.7492	0.85567	0.0809242	1.0262	0.110374	0.102878	0.179223	#DIV/0!	#DIV/0!	#DIV/0!	#DIV/0!	0	#DIV/0!
	41a	693.393	961.463	53.821	1513.17	80.3567	60.4449	3.61271					1		RB2a.UC2.17L		41a	11.5469	12.9787	0.610839	17.1737	0.786808	0.591843	0.0353736	0	0	0	0	0.00768167	0
	41b	675.861	921.695	48.629	1472.63	73.1362	22.7305	1.74911					1		RB2a.UC2.17L		41b	11.255	12.4419	0.551912	16.7135	0.716109	0.222565	0.0171263	0	0	0	0	0.00768167	0
	41c	700.838	954.825	51.8569	1536.77	79.5279	33.5311	3.08384					1		RB2a.UC2.17L		41c	11.6709	12.8891	0.588547	17.4415	0.778693	0.328318	0.0301952	0	0	0	0	0.00768167	0
Average	41	690.031	945.994	51.4356	1507.52	77.6736	38.9022	2.81522	#DIV/0!	#DIV/0!	#DIV/0!	#DIV/0!	1	#DIV/0!	RB2a.UC2.17L	Average	41	11.4909	12.7699	0.583766	17.1096	0.760536	0.380909	0.0275651	#DIV/0!	#DIV/0!	#DIV/0!	#DIV/0!	0.00768167	#DIV/0!
Std Deviation	41	10.4701	17.3945	2.14047	26.4908	3.22621	15.8583	0.784164	#DIV/0!	#DIV/0!	#DIV/0!	#DIV/0!	0	#DIV/0!	RB2a.UC2.17L	Std Deviation	41	0.174356	0.234807	0.0242931	0.300656	0.0315893	0.155276	0.00767809	#DIV/0!	#DIV/0!	#DIV/0!	#DIV/0!	0	#DIV/0!
	42a	1311.31	1259.66	77.3069	1573.87	104.154	49.2143	261.816					1		RB2a.DC2.17L		42a	21.837	17.0041	0.877391	17.8626	1.01982	0.481879	2.56356	0	0	0	0	0.00768167	0
	42b	1376.1	1308.13	82.4083	1582.83	111.339	72.23	262.367					1		RB2a.DC2.17L		42b	22.9159	17.6584	0.935289	17.9642	1.09017	0.707236	2.56895	0	0	0	0	0.00768167	0
	42c	1412.06	1329.17	81.5897	1618.27	110.678	62.0323	262.809					1		RB2a.DC2.17L		42c	23.5148	17.9424	0.925998	18.3665	1.0837	0.607385	2.57328	0	0	0	0	0.00768167	0
Average	42	1366.49	1298.99	80.435	1591.66	108.724	61.1589	262.331	#DIV/0!	#DIV/0!	#DIV/0!	#DIV/0!	1	#DIV/0!	RB2a.DC2.17L	Average	42	22.7559	17.5349	0.912893	18.0644	1.06456	0.598834	2.5686	#DIV/0!	#DIV/0!	#DIV/0!	#DIV/0!	0.00768167	#DIV/0!
Std Deviation	42	41.6894	29.103	2.23698	19.1713	3.24236	9.41638	0.406216	#DIV/0!	#DIV/0!	#DIV/0!	#DIV/0!	0	#DIV/0!	RB2a.DC2.17L	Std Deviation	42	0.694245	0.392859	0.0253885	0.217584	0.0317473	0.0922	0.00397744	#DIV/0!	#DIV/0!	#DIV/0!	#DIV/0!	0	#DIV/0!
	43a	955.302	421.482	67.7569	1162.03	119.368	57.6039	0					1		RB2a.UC3.17L		43a	15.9084	5.68955	0.769003	13.1884	1.16879	0.564026	0	0	0	0	0	0.00768167	0
	43b	997.943	434.377	69.5509	1197.35	122.803	78.462	0					1		RB2a.UC3.17L		43b	16.6185	5.86362	0.789364	13.5892	1.20242	0.768256	0	0	0	0	0	0.00768167	0
	43c	984.413	416.6	66.5174	1167.13	114.977	62.0072	0					1		RB2a.UC3.17L		43c	16.3932	5.62366	0.754936	13.2462	1.12579	0.607139	0	0	0	0	0	0.00768167	0
Average	43	979.219	424.153	67.9417	1175.5	119.05	66.0244	0	#DIV/0!	#DIV/0!	#DIV/0!	#DIV/0!	1	#DIV/0!	RB2a.UC3.17L	Average	43	16.3067	5.72561	0.771101	13.3413	1.16567	0.646474	0	#DIV/0!	#DIV/0!	#DIV/0!	#DIV/0!	0.00768167	#DIV/0!
Std Deviation	43	17.7913	7.49912	1.24527	15.587	3.20278	8.97658	0	#DIV/0!	#DIV/0!	#DIV/0!	#DIV/0!	0	#DIV/0!	RB2a.UC3.17L	Std Deviation	43	0.296276	0.10123	0.0141331	0.176904	0.0313599	0.0878937	0	#DIV/0!	#DIV/0!	#DIV/0!	#DIV/0!	0	#DIV/0!
	44a	1966.05	828.839	110.315	1621.84	152.528	86.1495	302.076					1		RB2a.DC3.17L		44a	32.7403	11.1884	1.25202	18.4069	1.49347	0.843528	2.95776	0	0	0	0	0.00768167	0
	44b	2010.79	838.774	112.111	1665.61	153.546	95.7341	306.485					1		RB2a.DC3.17L		44b	33.4852	11.3225	1.2724	18.9038	1.50343	0.937375	3.00093	0	0	0	0	0.00768167	0
	44c	1924.96	814.392	107.236	1593.15	146.148	92.1289	294.399					1		RB2a.DC3.17L		44c	32.0559	10.9934	1.21707	18.0813	1.431	0.902075	2.88259	0	0	0	0	0.00768167	0
Average	44	1967.27	827.335	109.888	1626.86	150.741	91.3375	300.987	#DIV/0!	#DIV/0!	#DIV/0!	#DIV/0!	1	#DIV/0!	RB2a.DC3.17L	Average	44	32.7605	11.1681	1.24716	18.464	1.47597	0.894326	2.9471	#DIV/0!	#DIV/0!	#DIV/0!	#DIV/0!	0.00768167	#DIV/0!
Std Deviation	44	35.0499	10.0108	2.01289	29.7968	3.27381	3.95272	4.99398	#DIV/0!	#DIV/0!	#DIV/0!	#DIV/0!	0	#DIV/0!	RB2a.DC3.17L	Std Deviation	44	0.583679	0.135135	0.0228452	0.338178	0.0320553	0.0387028	0.0488983	#DIV/0!	#DIV/0!	#DIV/0!	#DIV/0!	0	#DIV/0!
	45a	534.469	672.887	65.6097	1310.5	116.043	51.0795	0					1		RB2a.UC1.20L		45a	8.90039	9.08325	0.744634	14.8734	1.13622	0.500142	0	0	0	0	0	0.00768167	0
	45b	522.236	644.574	61.1338	1288.15	110.699	47.1288	0					1		RB2a.UC1.20L		45b	8.69669	8.70106	0.693835	14.6198	1.0839	0.461459	0	0	0	0	0	0.00768167	0
	45c	516.573	651.719	62.709	1261.97	111.046	64.3068	0					1		RB2a.UC1.20L		45c	8.60238	8.7975	0.711713	14.3227	1.0873	0.629657	0	0	0	0	0	0.00768167	0
Average	45	524.426	656.394	63.1508	1286.87	112.596	54.1717	0	#DIV/0!	#DIV/0!	#DIV/0!	#DIV/0!	1	#DIV/0!	RB2a.UC1.20L	Average	45	8.73315	8.8606	0.716727	14.6053	1.10247	0.530419	0	#DIV/0!	#DIV/0!	#DIV/0!	#DIV/0!	0.00768167	#DIV/0!
Std Deviation	45	7.46808	12.022	1.85377	19.8295	2.44146	7.34585	0	#DIV/0!	#DIV/0!	#DIV/0!	#DIV/0!	0	#DIV/0!	RB2a.UC1.20L	Std Deviation	45	0.124364	0.162284	0.0210393	0.225054	0.0239054	0.0719265	0	#DIV/0!	#DIV/0!	#DIV/0!	#DIV/0!	0	#DIV/0!
	46a	1475.96	1103.8	96.5969	1699.89	141.259	86.0359	297.768					1		RB2a.DC1.20L		46a	24.5788	14.9001	1.09632	19.2929	1.38313	0.842416	2.91558	0	0	0	0	0.00768167	0
	46b	1542.12	1151.64	100.805	1771.95	147.6	90.8411	305.602					1		RB2a.DC1.20L		46b	25.6806	15.5458	1.14409	20.1106	1.44522	0.889466	2.99228	0	0	0	0	0.00768167	0
	46c	1480.64	1098.51	96.5661	1683.37	137.275	83.5002	290.797					1		RB2a.DC1.20L		46c	24.6567	14.8287	1.09597	19.1053	1.34412	0.817587	2.84732	0	0	0	0	0.00768167	0
Average	46	1499.57	1117.98	97.9895	1718.4	142.045	86.7924	298.056	#DIV/0!	#DIV/0!	#DIV/0!	#DIV/0!	1	#DIV/0!	RB2a.DC1.20L	Average	46	24.9721	15.0915	1.11213	19.5029	1.39082	0.849823	2.91839	#DIV/0!	#DIV/0!	#DIV/0!	#DIV/0!	0.00768167	#DIV/0!
Std Deviation	46	30.1469	23.8952	1.99125	38.4593	4.25155	3.04428	6.04731	#DIV/0!	#DIV/0!	#DIV/0!	#DIV/0!	0	#DIV/0!	RB2a.DC1.20L	Std Deviation	46	0.50203	0.322559	0.0225996	0.436492	0.0416289	0.0298079	0.0592119	#DIV/0!	#DIV/0!	#DIV/0!	#DIV/0!	0	#DIV/0!
	47a	681.337	1004.38	66.7923	1715.9	101.866	60.7791	7.34045					1		RB2a.UC2.20L		47a	11.3462	13.5581	0.758056	19.4745	0.997418	0.595115	0.0718736	0	0	0	0	0.00768167	0
	47b	634.265	943.231	62.9563	1595.9	95.9697	55.8368	4.53053					1		RB2a.UC2.20L		47b	10.5623	12.7326	0.714519	18.1126	0.939682	0.546723	0.0443604	0	0	0	0	0.00768167	0
	47c	607.62	909.435	60.1404	1581.33	90.7387	38.8076	5.14554					1		RB2a.UC2.20L		47c	10.1186	12.2764	0.682561	17.9473	0.888463	0.379982	0.0503823	0	0	0	0	0.00768167	0
Average	47	641.074	952.35	63.2963	1631.04	96.1916	51.8078	5.67217	#DIV/0!	#DIV/0!	#DIV/0!	#DIV/0!	1	#DIV/0!	RB2a.UC2.20L	Average	47	10.6757	12.8557	0.718379	18.5115	0.941854	0.507273	0.0555388	#DIV/0!	#DIV/0!	#DIV/0!	#DIV/0!	0.00768167	#DIV/0!
Std Deviation	47	30.4774	39.2955	2.72627	60.2972	4.54551	9.41139	1.20607	#DIV/0!	#DIV/0!	#DIV/0!	#DIV/0!	0	#DIV/0!	RB2a.UC2.20L	Std Deviation	47	0.507533	0.530447	0.0309416	0.68434	0.0445071	0.092151	0.0118092	#DIV/0!	#DIV/0!	#DIV/0!	#DIV/0!	0	#DIV/0!
	48a	1287.24	1245.79	88.1312	1803.67	121.897	76.0903	294.53					1		RB2a.DC2.20L		48a	21.4361	16.8169	1.00024	20.4707	1.19355	0.745034	2.88387	0	0	0	0	0.00768167	0
	48b	1377.51	1321.69	94.8942	1912.24	132.976	99.08	310.258					1		RB2a.DC2.20L		48b	22.9394	17.8414	1.077	21.7029	1.30203	0.970136	3.03787	0	0	0	0	0.00768167	0
	48c	1272.4	1235.13	87.7067	1795.31	122.005	78.0465	285.474					1		RB2a.DC2.20L		48c	21.189	16.6729	0.995423	20.3758	1.19461	0.764188	2.7952	0	0	0	0	0.00768167	0
Average	48	1312.38	1267.54	90.244	1837.07	125.626	84.4056	296.754	#DIV/0!	#DIV/0!	#DIV/0!	#DIV/0!	1	#DIV/0!	RB2a.DC2.20L	Average	48	21.8548	17.1104	1.02422	20.8498	1.23006	0.826453	2.90565	#DIV/0!	#DIV/0!	#DIV/0!	#DIV/0!	0.00768167	#DIV/0!
Std Deviation	48	46.4498	38.5385	3.29274	53.2602	5.19752	10.4071	10.2396	#DIV/0!	#DIV/0!	#DIV/0!	#DIV/0!	0	#DIV/0!	RB2a.DC2.20L	Std Deviation	48	0.773519	0.520229	0.0373708	0.604474	0.0508912	0.1019	0.10026	#DIV/0!	#DIV/0!	#DIV/0!	#DIV/0!	0	#DIV/0!
	49a	864.596	612.194	79.7536	1366.42	133.252	83.9935	0					1		RB2a.UC3.20L		49a	14.3979	8.26396	0.905159	15.5081	1.30473	0.822417	0	0	0	0	0	0.00768167	0
	49b	811.847	578.399	73.1369	1244.78	118.411	76.5771	0					1		RB2a.UC3.20L		49b	13.5195	7.80776	0.830063	14.1275	1.15942	0.7498	0	0	0	0	0	0.00768167	0
	49c	798.477	584.804	75.4039	1251.54	122.968	75.2375	0					1		RB2a.UC3.20L		49c	13.2969	7.89422	0.855793	14.2043	1.20403	0.736684	0	0	0	0	0	0.00768167	0
Average	49	824.973	591.799	76.0981	1287.58	124.877	78.6027	0	#DIV/0!	#DIV/0!	#DIV/0!	#DIV/0!	1	#DIV/0!	RB2a.UC3.20L	Average	49	13.7381	7.98865	0.863672	14.6133	1.22273	0.769634	0	#DIV/0!	#DIV/0!	#DIV/0!	#DIV/0!	0.00768167	#DIV/0!
Std Deviation	49	28.5442	14.6568	2.7455	55.8158	6.20717	3.85089	0	#DIV/0!	#DIV/0!	#DIV/0!	#DIV/0!	0	#DIV/0!	RB2a.UC3.20L	Std Deviation	49	0.47534	0.197852	0.0311599	0.633479	0.0607771	0.0377058	0	#DIV/0!	#DIV/0!	#DIV/0!	#DIV/0!	0	#DIV/0!
	50a	1923.83	910.377	110.435	1760.84	151.289	100.625	296.731					1		RB2a.DC3.20L		50a	32.0372	12.2891	1.25337	19.9846	1.48133	0.985261	2.90542	0	0	0	0	0.00768167	0
	50b	1799.36	858.479	102.332	1644.72	140.374	103.645	277.728					1		RB2a.DC3.20L		50b	29.9643	11.5885	1.16142	18.6667	1.37446	1.01483	2.71936	0	0	0	0	0.00768167	0
	50c	1805.73	847.808	102.069	1632.33	141.189	89.3081	269.258					1		RB2a.DC3.20L		50c	30.0705	11.4445	1.15843	18.5261	1.38245	0.874455	2.63642	0	0	0	0	0.00768167	0
Average	50	1842.97	872.221	104.945	1679.3	144.284	97.8593	281.239	#DIV/0!	#DIV/0!	#DIV/0!	#DIV/0!	1	#DIV/0!	RB2a.DC3.20L	Average	50	30.6907	11.774	1.19107	19.0591	1.41275	0.958183	2.75374	#DIV/0!	#DIV/0!	#DIV/0!	#DIV/0!	0.00768167	#DIV/0!
Std Deviation	50	57.2347	27.3293	3.88287	57.8819	4.96425	6.17102	11.4873	#DIV/0!	#DIV/0!	#DIV/0!	#DIV/0!	0	#DIV/0!	RB2a.DC3.20L	Std Deviation	50	0.953118	0.368917	0.0440684	0.656928	0.0486072	0.0604232	0.112478	#DIV/0!	#DIV/0!	#DIV/0!	#DIV/0!	0	#DIV/0!
	51a	161.601	64.3254	0	58.0874	0	0	0					1		RB3.I		51a	2.69111	0.868323	0	0.65926	0	0	0	0	0	0	0	0.00768167	0
	51b	142.771	55.241	0	48.7794	0	0	0					1		RB3.I		51b	2.37753	0.745694	0	0.55362	0	0	0	0	0	0	0	0.00768167	0
	51c	139.988	55.1115	0	48.7733	0	0	0					1		RB3.I		51c	2.33119	0.743946	0	0.55355	0	0	0	0	0	0	0	0.00768167	0
Average	51	148.12	58.226	0	51.88	0	0	0	#DIV/0!	#DIV/0!	#DIV/0!	#DIV/0!	1	#DIV/0!	RB3.I	Average	51	2.46661	0.785988	0	0.58881	0	0	0	#DIV/0!	#DIV/0!	#DIV/0!	#DIV/0!	0.00768167	#DIV/0!
Std Deviation	51	9.60003	4.31327	0	4.38926	0	0	0	#DIV/0!	#DIV/0!	#DIV/0!	#DIV/0!	0	#DIV/0!	RB3.I	Std Deviation	51	0.159867	0.0582245	0	0.0498157	0	0	0	#DIV/0!	#DIV/0!	#DIV/0!	#DIV/0!	0	#DIV/0!
	52a	1358.29	435.53	70.8676	1152.49	125.36	83.5608	0					1		RB3.UC1.15L		52a	22.6193	5.87919	0.804308	13.0801	1.22746	0.818181	0	0	0	0	0	0.00768167	0
	52b	1289.12	408.481	65.2676	1096.88	115.218	62.8048	0					1		RB3.UC1.15L		52b	21.4674	5.51405	0.740751	12.449	1.12815	0.614949	0	0	0	0	0	0.00768167	0
	52c	1330.78	422.686	67.4088	1106.52	119.472	65.1199	0					1		RB3.UC1.15L		52c	22.1612	5.70581	0.765053	12.5584	1.1698	0.637618	0	0	0	0	0	0.00768167	0
Average	52	1326.06	422.232	67.848	1118.63	120.017	70.4952	0	#DIV/0!	#DIV/0!	#DIV/0!	#DIV/0!	1	#DIV/0!	RB3.UC1.15L	Average	52	22.0826	5.69968	0.770037	12.6959	1.17514	0.690249	0	#DIV/0!	#DIV/0!	#DIV/0!	#DIV/0!	0.00768167	#DIV/0!
Std Deviation	52	28.4356	11.0476	2.30721	24.2624	4.15849	9.28703	0	#DIV/0!	#DIV/0!	#DIV/0!	#DIV/0!	0	#DIV/0!	RB3.UC1.15L	Std Deviation	52	0.473533	0.14913	0.0261856	0.275365	0.0407176	0.0909334	0	#DIV/0!	#DIV/0!	#DIV/0!	#DIV/0!	0	#DIV/0!
	53	2310.96	954.006	123.704	1669.71	172.796	101.385	341.743					1		RB3.DC1.15L		53	38.4839	12.8781	1.40397	18.9503	1.69193	0.992702	3.34615	0	0	0	0	0.00768167	0
	53a	2054.84	847.755	112.43	1485.76	156.496	98.1075	315.274					1		RB3.DC1.15L		53a	34.2187	11.4438	1.27602	16.8625	1.53232	0.960614	3.08698	0	0	0	0	0.00768167	0
	53b	1855.27	774.268	103.244	1374.65	143.422	86.7654	299.955					1		RB3.DC1.15L		53b	30.8955	10.4518	1.17176	15.6016	1.40431	0.849558	2.93699	0	0	0	0	0.00768167	0
	53c	1833.72	773.353	102.996	1321.33	139.184	94.7012	290.265					1		RB3.DC1.15L		53c	30.5366	10.4394	1.16895	14.9964	1.36281	0.927262	2.84211	0	0	0	0	0.00768167	0
Average	53	2013.7	837.345	110.593	1462.86	152.975	95.2397	311.809	#DIV/0!	#DIV/0!	#DIV/0!	#DIV/0!	1	#DIV/0!	RB3.DC1.15L	Average	53	33.5337	11.3033	1.25517	16.6027	1.49784	0.932534	3.05306	#DIV/0!	#DIV/0!	#DIV/0!	#DIV/0!	0.00768167	#DIV/0!
Std Deviation	53	192.059	73.8102	8.47036	133.344	13.1028	5.43343	19.4468	#DIV/0!	#DIV/0!	#DIV/0!	#DIV/0!	0	#DIV/0!	RB3.DC1.15L	Std Deviation	53	3.19833	0.996358	0.0961339	1.51338	0.128296	0.0532011	0.190412	#DIV/0!	#DIV/0!	#DIV/0!	#DIV/0!	0	#DIV/0!
	54a	1471.83	697.247	40.3319	996.415	95.1566	53.2539	0					1		RB3.UC2.15L		54a	24.5101	9.41209	0.457745	11.3088	0.93172	0.521432	0	0	0	0	0	0.00768167	0
	54b	1394.44	672.155	37.5289	959.33	90.7811	34.1483	0					1		RB3.UC2.15L		54b	23.2213	9.07336	0.425933	10.8879	0.888878	0.334361	0	0	0	0	0	0.00768167	0
	54c	1406.75	670.954	37.5566	954.582	89.6396	38.5817	0					1		RB3.UC2.15L		54c	23.4263	9.05716	0.426246	10.834	0.877701	0.37777	0	0	0	0	0	0.00768167	0
Average	54	1424.34	680.119	38.4725	970.109	91.8591	41.9946	0	#DIV/0!	#DIV/0!	#DIV/0!	#DIV/0!	1	#DIV/0!	RB3.UC2.15L	Average	54	23.7193	9.18087	0.436641	11.0102	0.899433	0.411188	0	#DIV/0!	#DIV/0!	#DIV/0!	#DIV/0!	0.00768167	#DIV/0!
Std Deviation	54	33.9549	12.1216	1.31486	18.7017	2.3778	8.16464	0	#DIV/0!	#DIV/0!	#DIV/0!	#DIV/0!	0	#DIV/0!	RB3.UC2.15L	Std Deviation	54	0.565443	0.163628	0.014923	0.212254	0.0232821	0.0799436	0	#DIV/0!	#DIV/0!	#DIV/0!	#DIV/0!	0	#DIV/0!
	55a	2381.89	1317.72	79.704	1069.54	111.262	66.4155	136.77					1		RB3.DC2.15L		55a	39.6651	17.7878	0.904597	12.1387	1.08941	0.650303	1.33918	0	0	0	0	0.00768167	0
	55b	2304.39	1305.07	79.026	1064.06	110.82	69.0702	136.347					1		RB3.DC2.15L		55b	38.3746	17.6171	0.896902	12.0765	1.08509	0.676297	1.33503	0	0	0	0	0.00768167	0
	55c	2308.36	1309.99	78.8271	1049.96	110.577	67.4905	136.585					1		RB3.DC2.15L		55c	38.4406	17.6835	0.894644	11.9165	1.08271	0.660829	1.33736	0	0	0	0	0.00768167	0
Average	55	2331.55	1310.93	79.1857	1061.19	110.886	67.6587	136.567	#DIV/0!	#DIV/0!	#DIV/0!	#DIV/0!	1	#DIV/0!	RB3.DC2.15L	Average	55	38.8268	17.6961	0.898715	12.0439	1.08574	0.662476	1.33719	#DIV/0!	#DIV/0!	#DIV/0!	#DIV/0!	0.00768167	#DIV/0!
Std Deviation	55	35.6338	5.20608	0.375391	8.24749	0.283412	1.09029	0.173309	#DIV/0!	#DIV/0!	#DIV/0!	#DIV/0!	0	#DIV/0!	RB3.DC2.15L	Std Deviation	55	0.593403	0.0702765	0.00426048	0.0936045	0.00277501	0.0106755	0.00169694	#DIV/0!	#DIV/0!	#DIV/0!	#DIV/0!	0	#DIV/0!
	56a	1990.47	546.232	25.8619	760.762	82.5303	41.3984	0					1		RB3.UC3.15L		56a	33.1469	7.37355	0.293518	8.63423	0.80809	0.40535	0	0	0	0	0	0.00768167	0
	56b	1945.54	552.474	27.2781	767.955	87.7889	26.1611	0					1		RB3.UC3.15L		56b	32.3987	7.45781	0.309591	8.71586	0.85958	0.256155	0	0	0	0	0	0.00768167	0
	56c	1901.68	508.643	21.0671	713.908	70.1241	14.8258	0					1		RB3.UC3.15L		56c	31.6683	6.86613	0.2391	8.10247	0.686616	0.145166	0	0	0	0	0	0.00768167	0
Average	56	1945.9	535.783	24.7357	747.542	80.1478	27.4618	0	#DIV/0!	#DIV/0!	#DIV/0!	#DIV/0!	1	#DIV/0!	RB3.UC3.15L	Average	56	32.4046	7.2325	0.280736	8.48419	0.784762	0.26889	0	#DIV/0!	#DIV/0!	#DIV/0!	#DIV/0!	0.00768167	#DIV/0!
Std Deviation	56	36.2498	19.3595	2.65772	23.963	7.40579	10.8872	0	#DIV/0!	#DIV/0!	#DIV/0!	#DIV/0!	0	#DIV/0!	RB3.UC3.15L	Std Deviation	56	0.603661	0.261332	0.0301637	0.271967	0.0725133	0.106601	0	#DIV/0!	#DIV/0!	#DIV/0!	#DIV/0!	0	#DIV/0!
	57a	2566.22	1007.51	65.374	1404.88	119.394	74.5732	347.929					1		RB3.DC3.15L		57a	42.7347	13.6003	0.741959	15.9446	1.16904	0.730179	3.40673	0	0	0	0	0.00768167	0
	57b	2582.76	1042.59	69.4303	1437.94	128.657	77.0314	359.851					1		RB3.DC3.15L		57b	43.0102	14.0738	0.787996	16.3198	1.25974	0.754249	3.52346	0	0	0	0	0.00768167	0
	57c	2579.61	1013.01	65.4819	1412.35	120.772	74.6038	342.333					1		RB3.DC3.15L		57c	42.9577	13.6745	0.743184	16.0294	1.18254	0.730478	3.35193	0	0	0	0	0.00768167	0
Average	57	2576.2	1021.04	66.7621	1418.39	122.941	75.4028	350.037	#DIV/0!	#DIV/0!	#DIV/0!	#DIV/0!	1	#DIV/0!	RB3.DC3.15L	Average	57	42.9008	13.7829	0.757713	16.098	1.20377	0.738302	3.42737	#DIV/0!	#DIV/0!	#DIV/0!	#DIV/0!	0.00768167	#DIV/0!
Std Deviation	57	7.17072	15.4036	1.88724	14.157	4.08066	1.15168	7.30541	#DIV/0!	#DIV/0!	#DIV/0!	#DIV/0!	0	#DIV/0!	RB3.DC3.15L	Std Deviation	57	0.119412	0.207932	0.0214192	0.160674	0.0399555	0.0112766	0.0715305	#DIV/0!	#DIV/0!	#DIV/0!	#DIV/0!	0	#DIV/0!
	58a	1253.01	423.385	62.2015	1114.31	106.534	64.5765	0					1		RB3.UC1.19L		58a	20.8661	5.71524	0.705953	12.6469	1.04312	0.632297	0	0	0	0	0	0.00768167	0
	58b	1403.01	448.555	69.7843	1247.71	117.28	76.3372	0					1		RB3.UC1.19L		58b	23.364	6.05501	0.792013	14.1608	1.14834	0.747452	0	0	0	0	0	0.00768167	0
	58c	1348.8	447.671	68.6012	1208.8	116.65	69.4139	0					1		RB3.UC1.19L		58c	22.4613	6.04308	0.778586	13.7193	1.14217	0.679663	0	0	0	0	0	0.00768167	0
Average	58	1334.94	439.87	66.8624	1190.27	113.488	70.1092	0	#DIV/0!	#DIV/0!	#DIV/0!	#DIV/0!	1	#DIV/0!	RB3.UC1.19L	Average	58	22.2305	5.93778	0.758851	13.509	1.11121	0.686471	0	#DIV/0!	#DIV/0!	#DIV/0!	#DIV/0!	0.00768167	#DIV/0!
Std Deviation	58	62.0171	11.6625	3.33089	56.0107	4.92401	4.82641	0	#DIV/0!	#DIV/0!	#DIV/0!	#DIV/0!	0	#DIV/0!	RB3.UC1.19L	Std Deviation	58	1.03276	0.157431	0.0378038	0.635691	0.0482131	0.0472575	0	#DIV/0!	#DIV/0!	#DIV/0!	#DIV/0!	0	#DIV/0!
	59a	1773.47	687.881	83.6289	1234.78	117.396	67.8615	234.698					1		RB3.DC1.19L		59a	29.5333	9.28565	0.949142	14.014	1.14947	0.664462	2.29803	0	0	0	0	0.00768167	0
	59b	1736.4	694.485	87.1061	1263.88	123.11	92.0516	249.708					1		RB3.DC1.19L		59b	28.9159	9.3748	0.988607	14.3443	1.20543	0.901318	2.445	0	0	0	0	0.00768167	0
	59c	1799.65	708.366	88.525	1275.39	125.638	74.7753	245.943					1		RB3.DC1.19L		59c	29.9692	9.56217	1.00471	14.475	1.23018	0.732158	2.40814	0	0	0	0	0.00768167	0
Average	59	1769.84	696.911	86.42	1258.02	122.048	78.2295	243.45	#DIV/0!	#DIV/0!	#DIV/0!	#DIV/0!	1	#DIV/0!	RB3.DC1.19L	Average	59	29.4728	9.40754	0.98082	14.2778	1.19503	0.765979	2.38372	#DIV/0!	#DIV/0!	#DIV/0!	#DIV/0!	0.00768167	#DIV/0!
Std Deviation	59	25.9491	8.53694	2.05684	17.0909	3.44785	10.1731	6.3763	#DIV/0!	#DIV/0!	#DIV/0!	#DIV/0!	0	#DIV/0!	RB3.DC1.19L	Std Deviation	59	0.432125	0.11524	0.023344	0.193972	0.0337594	0.0996095	0.0624332	#DIV/0!	#DIV/0!	#DIV/0!	#DIV/0!	0	#DIV/0!
	60a	1182.45	782.253	21.665	926.268	80.2807	16.7535	0					1		RB3.UC2.19L		60a	19.6911	10.5596	0.245885	10.5126	0.786063	0.164041	0	0	0	0	0	0.00768167	0
	60b	1105.42	769.528	21.2386	897.896	80.389	19.8961	0					1		RB3.UC2.19L		60b	18.4084	10.3878	0.241046	10.1906	0.787125	0.194811	0	0	0	0	0	0.00768167	0
	60c	1076.86	751.717	21.3275	871.134	78.8008	19.2065	0					1		RB3.UC2.19L		60c	17.9328	10.1474	0.242056	9.88689	0.771573	0.188059	0	0	0	0	0	0.00768167	0
Average	60	1121.58	767.833	21.4104	898.433	79.8235	18.6187	0	#DIV/0!	#DIV/0!	#DIV/0!	#DIV/0!	1	#DIV/0!	RB3.UC2.19L	Average	60	18.6774	10.3649	0.242996	10.1967	0.781587	0.182304	0	#DIV/0!	#DIV/0!	#DIV/0!	#DIV/0!	0.00768167	#DIV/0!
Std Deviation	60	44.594	12.5236	0.18365	22.5114	0.724517	1.34861	0	#DIV/0!	#DIV/0!	#DIV/0!	#DIV/0!	0	#DIV/0!	RB3.UC2.19L	Std Deviation	60	0.742615	0.169055	0.00208433	0.255492	0.00709407	0.0132048	0	#DIV/0!	#DIV/0!	#DIV/0!	#DIV/0!	0	#DIV/0!
	61a	1910.76	1341.19	67.4382	1339.76	92.8799	73.1322	107.845					1		RB3.DC2.19L		61a	31.8195	18.1047	0.765386	15.2055	0.909428	0.71607	1.05595	0	0	0	0	0.00768167	0
	61b	2127.62	1462.03	75.8711	1451.88	108.043	71.9599	120.323					1		RB3.DC2.19L		61b	35.4308	19.7359	0.861095	16.478	1.05789	0.704592	1.17813	0	0	0	0	0.00768167	0
	61c	2130	1409.97	67.0501	1383.64	97.2273	56.9107	109.886					1		RB3.DC2.19L		61c	35.4704	19.0331	0.760982	15.7035	0.951995	0.557238	1.07594	0	0	0	0	0.00768167	0
Average	61	2056.12	1404.4	70.1198	1391.76	99.3832	67.3343	112.684	#DIV/0!	#DIV/0!	#DIV/0!	#DIV/0!	1	#DIV/0!	RB3.DC2.19L	Average	61	34.2402	18.9579	0.795821	15.7957	0.973105	0.6593	1.10334	#DIV/0!	#DIV/0!	#DIV/0!	#DIV/0!	0.00768167	#DIV/0!
Std Deviation	61	102.794	49.4904	4.06988	46.1308	6.37511	7.38612	5.46491	#DIV/0!	#DIV/0!	#DIV/0!	#DIV/0!	0	#DIV/0!	RB3.DC2.19L	Std Deviation	61	1.71181	0.668066	0.0461909	0.523559	0.0624215	0.0723207	0.0535093	#DIV/0!	#DIV/0!	#DIV/0!	#DIV/0!	0	#DIV/0!
	62	1400.43	472.202	27.6368	639.549	72.2458	7.9412	0					1		RB3.UC3.19L		62	23.3211	6.37422	0.313663	7.25853	0.70739	0.0777558	0	0	0	0	0	0.00768167	0
	62a	1589.85	529.149	34.6114	697.002	86.3487	36.7186	0					1		RB3.UC3.19L		62a	26.4754	7.14293	0.392821	7.91059	0.845479	0.359528	0	0	0	0	0	0.00768167	0
	62a=	1414.97	488.72	30.2899	671.359	81.0973	34.2045						1		RB3.UC3.19L		62a=	23.5632	6.5972	0.343774	7.61956	0.79406	0.334911	0	0	0	0	0	0.00768167	0
	62b	2287.24	753.479	59.8688	1012.94	146.911	88.2742	0					1		RB3.UC3.19L		62b	38.089	10.1712	0.679477	11.4963	1.43847	0.864332	0	0	0	0	0	0.00768167	0
	62c	2309.53	797.7	64.9551	1045.91	156.935	87.3327	0					1		RB3.UC3.19L		62c	38.4602	10.7681	0.737205	11.8705	1.53662	0.855113	0	0	0	0	0	0.00768167	0
Average	62	1800.41	608.25	43.4724	813.351	108.707	50.8942	0	#DIV/0!	#DIV/0!	#DIV/0!	#DIV/0!	1	#DIV/0!	RB3.UC3.19L	Average	62	29.9818	8.21072	0.493388	9.23109	1.0644	0.498328	0	#DIV/0!	#DIV/0!	#DIV/0!	#DIV/0!	0.00768167	#DIV/0!
Std Deviation	62	412.091	138.59	15.7061	177.664	35.7128	31.7789	0	#DIV/0!	#DIV/0!	#DIV/0!	#DIV/0!	0	#DIV/0!	RB3.UC3.19L	Std Deviation	62	6.86247	1.87082	0.178256	2.01639	0.34968	0.311161	0	#DIV/0!	#DIV/0!	#DIV/0!	#DIV/0!	0	#DIV/0!
	63a	2752.22	1092.65	73.1603	1333.39	122.895	76.8735	314.384					1		RB3.DC3.19L		63a	45.8321	14.7496	0.83033	15.1332	1.20332	0.752702	3.07828	0	0	0	0	0.00768167	0
	63b	2857.26	1085.08	70.043	1320.85	115.537	61.8804	299.736					1		RB3.DC3.19L		63b	47.5814	14.6474	0.79495	14.9909	1.13127	0.605898	2.93485	0	0	0	0	0.00768167	0
	63c	2917.7	1120.98	73.1	1357.6	121.803	87.7328	315.157					1		RB3.DC3.19L		63c	48.5878	15.132	0.829644	15.408	1.19263	0.859031	3.08584	0	0	0	0	0.00768167	0
Average	63	2842.39	1099.57	72.1011	1337.28	120.078	75.4956	309.759	#DIV/0!	#DIV/0!	#DIV/0!	#DIV/0!	1	#DIV/0!	RB3.DC3.19L	Average	63	47.3338	14.843	0.818308	15.1774	1.17574	0.73921	3.03299	#DIV/0!	#DIV/0!	#DIV/0!	#DIV/0!	0.00768167	#DIV/0!
Std Deviation	63	68.3713	15.4511	1.45549	15.2539	3.24214	10.5991	7.0943	#DIV/0!	#DIV/0!	#DIV/0!	#DIV/0!	0	#DIV/0!	RB3.DC3.19L	Std Deviation	63	1.13857	0.208573	0.016519	0.173123	0.0317452	0.10378	0.0694635	#DIV/0!	#DIV/0!	#DIV/0!	#DIV/0!	0	#DIV/0!
	64a	1375.65	507.003	70.2574	1280.59	116.808	68.8973	0					1		RB3.UC1.22L		64a	22.9084	6.84399	0.797383	14.534	1.14372	0.674604	0	0	0	0	0	0.00768167	0
	64b	1403.86	510.832	69.0215	1259.99	111.902	70.6198	0					1		RB3.UC1.22L		64b	23.3782	6.89569	0.783356	14.3002	1.09568	0.691469	0	0	0	0	0	0.00768167	0
	64c	1430.93	533.716	72.545	1314.64	123.018	70.4044	0					1		RB3.UC1.22L		64c	23.829	7.20459	0.823346	14.9204	1.20452	0.689361	0	0	0	0	0	0.00768167	0
Average	64	1403.48	517.184	70.608	1285.07	117.242	69.9738	0	#DIV/0!	#DIV/0!	#DIV/0!	#DIV/0!	1	#DIV/0!	RB3.UC1.22L	Average	64	23.3719	6.98142	0.801361	14.5849	1.14797	0.685145	0	#DIV/0!	#DIV/0!	#DIV/0!	#DIV/0!	0.00768167	#DIV/0!
Std Deviation	64	22.5717	11.7942	1.45967	22.536	4.54831	0.766304	0	#DIV/0!	#DIV/0!	#DIV/0!	#DIV/0!	0	#DIV/0!	RB3.UC1.22L	Std Deviation	64	0.375881	0.159209	0.0165665	0.255771	0.0445345	0.00750322	0	#DIV/0!	#DIV/0!	#DIV/0!	#DIV/0!	0	#DIV/0!
	65a	2008.56	769.763	92.356	1416.36	127.785	84.5561	253.713					1		RB3.DC1.22L		65a	33.4481	10.391	1.04819	16.0749	1.2512	0.827926	2.48421	0	0	0	0	0.00768167	0
	65b	1828.06	698.824	82.255	1292.89	116.267	75.0771	230.619					1		RB3.DC1.22L		65b	30.4423	9.43337	0.933549	14.6736	1.13842	0.735113	2.2581	0	0	0	0	0.00768167	0
	65c	1810.35	698.909	79.1349	1341.8	112.372	55.266	226.472					1		RB3.DC1.22L		65c	30.1474	9.43452	0.898137	15.2287	1.10029	0.541134	2.21748	0	0	0	0	0.00768167	0
Average	65	1882.32	722.499	84.582	1350.35	118.808	71.6331	236.935	#DIV/0!	#DIV/0!	#DIV/0!	#DIV/0!	1	#DIV/0!	RB3.DC1.22L	Average	65	31.3459	9.75295	0.959959	15.3257	1.1633	0.701391	2.31993	#DIV/0!	#DIV/0!	#DIV/0!	#DIV/0!	0.00768167	#DIV/0!
Std Deviation	65	89.5544	33.4209	5.64274	50.7646	6.54359	12.2031	11.9841	#DIV/0!	#DIV/0!	#DIV/0!	#DIV/0!	0	#DIV/0!	RB3.DC1.22L	Std Deviation	65	1.49133	0.451146	0.064042	0.576151	0.0640712	0.119486	0.117342	#DIV/0!	#DIV/0!	#DIV/0!	#DIV/0!	0	#DIV/0!
	66a	1478.69	887.398	43.1972	1141.47	96.4997	57.3797	0					1		RB3.UC2.22L		66a	24.6242	11.9789	0.490264	12.9551	0.944871	0.56183	0	0	0	0	0	0.00768167	0
	66b	1379.03	824.323	38.1763	1069.93	86.92	49.5416	0					1		RB3.UC2.22L		66b	22.9646	11.1275	0.43328	12.1431	0.851072	0.485084	0	0	0	0	0	0.00768167	0
	66c	1523.57	911.027	44.6259	1177.55	100.432	61.0532	0					1		RB3.UC2.22L		66c	25.3716	12.2979	0.50648	13.3646	0.983375	0.597799	0	0	0	0	0	0.00768167	0
Average	66	1460.43	874.25	41.9998	1129.65	94.6173	55.9915	0	#DIV/0!	#DIV/0!	#DIV/0!	#DIV/0!	1	#DIV/0!	RB3.UC2.22L	Average	66	24.3202	11.8014	0.476674	12.8209	0.92644	0.548237	0	#DIV/0!	#DIV/0!	#DIV/0!	#DIV/0!	0.00768167	#DIV/0!
Std Deviation	66	60.4041	36.5975	2.76582	44.7264	5.6746	4.801	0	#DIV/0!	#DIV/0!	#DIV/0!	#DIV/0!	0	#DIV/0!	RB3.UC2.22L	Std Deviation	66	1.0059	0.494027	0.0313905	0.50762	0.0555625	0.0470087	0	#DIV/0!	#DIV/0!	#DIV/0!	#DIV/0!	0	#DIV/0!
	67a	2531.98	1696.18	93.3483	1485.24	136.446	93.3257	130.318					1		RB3.DC2.22L		67a	42.1646	22.8965	1.05945	16.8567	1.336	0.913793	1.276	0	0	0	0	0.00768167	0
	67b	2293.61	1531.89	83.1525	1336.1	115.122	76.2844	113.903					1		RB3.DC2.22L		67b	38.195	20.6789	0.943735	15.164	1.12721	0.746935	1.11528	0	0	0	0	0.00768167	0
	67c	2443.06	1652.33	91.9277	1442.54	129.61	84.2206	124.929					1		RB3.DC2.22L		67c	40.6838	22.3047	1.04333	16.372	1.26906	0.824641	1.22323	0	0	0	0	0.00768167	0
Average	67	2422.89	1626.8	89.4762	1421.3	127.059	84.6102	123.05	#DIV/0!	#DIV/0!	#DIV/0!	#DIV/0!	1	#DIV/0!	RB3.DC2.22L	Average	67	40.3478	21.96	1.01551	16.1309	1.24409	0.828456	1.20484	#DIV/0!	#DIV/0!	#DIV/0!	#DIV/0!	0.00768167	#DIV/0!
Std Deviation	67	98.3553	69.4555	4.50897	62.711	8.89029	6.96253	6.83185	#DIV/0!	#DIV/0!	#DIV/0!	#DIV/0!	0	#DIV/0!	RB3.DC2.22L	Std Deviation	67	1.63789	0.937574	0.0511743	0.711735	0.0870488	0.0681732	0.0668937	#DIV/0!	#DIV/0!	#DIV/0!	#DIV/0!	0	#DIV/0!
	68a	1723.77	550.387	30.2022	742.43	83.0863	34.566	0					1		RB3.UC3.22L		68a	28.7055	7.42963	0.342779	8.42617	0.813535	0.338451	0	0	0	0	0	0.00768167	0
	68b	1844.72	611.81	35.9955	825.038	99.0742	47.2483	0					1		RB3.UC3.22L		68b	30.7197	8.25878	0.408529	9.36372	0.97008	0.462629	0	0	0	0	0	0.00768167	0
	68c	1785.12	578.042	32.934	780.478	91.0916	39.481	0					1		RB3.UC3.22L		68c	29.7273	7.80295	0.373782	8.858	0.891918	0.386576	0	0	0	0	0	0.00768167	0
Average	68	1784.54	580.08	33.0439	782.649	91.0841	40.4317	0	#DIV/0!	#DIV/0!	#DIV/0!	#DIV/0!	1	#DIV/0!	RB3.UC3.22L	Average	68	29.7175	7.83045	0.37503	8.88263	0.891844	0.395885	0	#DIV/0!	#DIV/0!	#DIV/0!	#DIV/0!	0.00768167	#DIV/0!
Std Deviation	68	49.3797	25.1172	2.36637	33.7593	6.52704	5.22099	0	#DIV/0!	#DIV/0!	#DIV/0!	#DIV/0!	0	#DIV/0!	RB3.UC3.22L	Std Deviation	68	0.82231	0.339056	0.026857	0.38315	0.0639091	0.0511211	0	#DIV/0!	#DIV/0!	#DIV/0!	#DIV/0!	0	#DIV/0!
	69	2172.21	892.445	55.366	1081.1	90.7561	38.8517	249.187					1		RB3.DC3.22L		69	36.1734	12.047	0.628373	12.2699	0.888633	0.380414	2.4399	0	0	0	0	0.00768167	0
	69a=	2488	1000.29	66.2404	1250.02	107.711	46.2288	290.562					1		RB3.DC3.22L		69a=	41.4322	13.5028	0.751792	14.187	1.05465	0.452647	2.84502	0	0	0	0	0.00768167	0
	69b	2928.65	1203.07	87.2721	1428.72	140.859	99.7298	351.227					1		RB3.DC3.22L		69b	48.7702	16.2402	0.990491	16.2152	1.37921	0.976498	3.43901	0	0	0	0	0.00768167	0
	69c	2698.75	1130.75	81.3343	1342.32	130.493	89.2755	335.161					1		RB3.DC3.22L		69c	44.9416	15.2639	0.923099	15.2346	1.27771	0.874135	3.28171	0	0	0	0	0.00768167	0
Average	69	2571.9	1056.64	72.5532	1275.54	117.455	68.5214	306.534	#DIV/0!	#DIV/0!	#DIV/0!	#DIV/0!	1	#DIV/0!	RB3.DC3.22L	Average	69	42.8293	14.2635	0.823439	14.4767	1.15005	0.670924	3.00141	#DIV/0!	#DIV/0!	#DIV/0!	#DIV/0!	0.00768167	#DIV/0!
Std Deviation	69	278.455	119.448	12.54	128.826	19.5288	26.3721	39.8769	#DIV/0!	#DIV/0!	#DIV/0!	#DIV/0!	0	#DIV/0!	RB3.DC3.22L	Std Deviation	69	4.63706	1.61242	0.142322	1.46211	0.191215	0.258221	0.390452	#DIV/0!	#DIV/0!	#DIV/0!	#DIV/0!	0	#DIV/0!
	70a	1591.76	634.728	84.1324	1409.96	140.562	84.2265	0					1		RB3.UC1.25L		70a	26.5073	8.56814	0.954857	16.0023	1.3763	0.824699	0	0	0	0	0	0.00768167	0
	70b	1445.37	572.388	73.4583	1251.27	118.531	69.0354	0					1		RB3.UC1.25L		70b	24.0695	7.72662	0.833712	14.2013	1.16059	0.675957	0	0	0	0	0	0.00768167	0
	70c	1524.73	608.522	77.5163	1342.57	127.24	77.3084	0					1		RB3.UC1.25L		70c	25.391	8.21439	0.879768	15.2374	1.24587	0.756961	0	0	0	0	0	0.00768167	0
Average	70	1520.62	605.213	78.369	1334.6	128.778	76.8568	0	#DIV/0!	#DIV/0!	#DIV/0!	#DIV/0!	1	#DIV/0!	RB3.UC1.25L	Average	70	25.3226	8.16972	0.889445	15.147	1.26092	0.752539	0	#DIV/0!	#DIV/0!	#DIV/0!	#DIV/0!	0.00768167	#DIV/0!
Std Deviation	70	59.8349	25.5576	4.3992	65.028	9.05966	6.20995	0	#DIV/0!	#DIV/0!	#DIV/0!	#DIV/0!	0	#DIV/0!	RB3.UC1.25L	Std Deviation	70	0.996417	0.345	0.0499285	0.738031	0.0887071	0.0608043	0	#DIV/0!	#DIV/0!	#DIV/0!	#DIV/0!	0	#DIV/0!
	71	1828.64	747.443	86.5605	1341.2	123.558	84.5251	244.146					1		RB3.DC1.25L		71	30.4519	10.0897	0.982414	15.2219	1.20981	0.827623	2.39054	0	0	0	0	0.00768167	0
	71a	2163.69	856.777	102.282	1554.96	151.826	100.272	279.502					1		RB3.DC1.25L		71a	36.0315	11.5656	1.16084	17.6479	1.48659	0.981808	2.73672	0	0	0	0	0.00768167	0
	71b	2082.89	815.355	97.1614	1495.09	142.052	75.8927	265.978					1		RB3.DC1.25L		71b	34.6859	11.0064	1.10273	16.9685	1.39089	0.743099	2.60431	0	0	0	0	0.00768167	0
	71c	1897.6	746.968	86.3815	1394.87	121.67	76.6539	241.341					1		RB3.DC1.25L		71c	31.6004	10.0833	0.980383	15.831	1.19133	0.750552	2.36308	0	0	0	0	0.00768167	0
Average	71	1993.2	791.636	93.0963	1446.53	134.776	84.3359	257.742	#DIV/0!	#DIV/0!	#DIV/0!	#DIV/0!	1	#DIV/0!	RB3.DC1.25L	Average	71	33.1924	10.6862	1.05659	16.4173	1.31966	0.82577	2.52366	#DIV/0!	#DIV/0!	#DIV/0!	#DIV/0!	0.00768167	#DIV/0!
Std Deviation	71	135.398	46.7821	6.86849	83.4814	12.6615	9.80177	15.773	#DIV/0!	#DIV/0!	#DIV/0!	#DIV/0!	0	#DIV/0!	RB3.DC1.25L	Std Deviation	71	2.25475	0.631508	0.0779536	0.947468	0.123974	0.0959734	0.154441	#DIV/0!	#DIV/0!	#DIV/0!	#DIV/0!	0	#DIV/0!
	72a	1405.16	819.064	43.1493	1059.88	87.3303	47.7239	0					1		RB3.UC2.25L		72a	23.3998	11.0565	0.48972	12.029	0.85509	0.467286	0	0	0	0	0	0.00768167	0
	72b	1459.25	865.682	47.2767	1103.5	97.6682	50.535	0					1		RB3.UC2.25L		72b	24.3007	11.6858	0.536565	12.5241	0.956313	0.494811	0	0	0	0	0	0.00768167	0
	72c	1421.1	827.567	43.8083	1063.97	90.3508	45.1491	0					1		RB3.UC2.25L		72c	23.6653	11.1713	0.4972	12.0754	0.884665	0.442075	0	0	0	0	0	0.00768167	0
Average	72	1428.51	837.438	44.7448	1075.78	91.7831	47.8027	0	#DIV/0!	#DIV/0!	#DIV/0!	#DIV/0!	1	#DIV/0!	RB3.UC2.25L	Average	72	23.7886	11.3045	0.507828	12.2095	0.898689	0.468057	0	#DIV/0!	#DIV/0!	#DIV/0!	#DIV/0!	0.00768167	#DIV/0!
Std Deviation	72	22.6968	20.2711	1.81048	19.6692	4.34025	2.19951	0	#DIV/0!	#DIV/0!	#DIV/0!	#DIV/0!	0	#DIV/0!	RB3.UC2.25L	Std Deviation	72	0.377966	0.273638	0.0205479	0.223234	0.0424973	0.0215364	0	#DIV/0!	#DIV/0!	#DIV/0!	#DIV/0!	0	#DIV/0!
	73	2239.1	1362.27	69.0331	1189.66	94.3292	44.3668	131.615					1		RB3.DC2.25L		73	37.2873	18.3892	0.783488	13.5019	0.923619	0.434415	1.2887	0	0	0	0	0.00768167	0
	73a	2367	1434.94	80.2778	1262.99	106.541	63.3649	145.372					1		RB3.DC2.25L		73a	39.4171	19.3701	0.911109	14.3342	1.04319	0.620434	1.4234	0	0	0	0	0.00768167	0
	73b	2275.44	1408	77.9429	1227.55	103.351	68.7256	141.482					1		RB3.DC2.25L		73b	37.8924	19.0065	0.884609	13.932	1.01196	0.672923	1.38531	0	0	0	0	0.00768167	0
	73c	2290.85	1425.11	75.48	1255.61	103.9	44.6841	142.621					1		RB3.DC2.25L		73c	38.1491	19.2374	0.856656	14.2505	1.01733	0.437522	1.39647	0	0	0	0	0.00768167	0
Average	73	2293.1	1407.58	75.6835	1233.95	102.031	55.2854	140.273	#DIV/0!	#DIV/0!	#DIV/0!	#DIV/0!	1	#DIV/0!	RB3.DC2.25L	Average	73	38.1865	19.0008	0.858966	14.0047	0.999026	0.541323	1.37347	#DIV/0!	#DIV/0!	#DIV/0!	#DIV/0!	0.00768167	#DIV/0!
Std Deviation	73	46.6196	27.8769	4.19767	28.789	4.607	10.9261	5.19464	#DIV/0!	#DIV/0!	#DIV/0!	#DIV/0!	0	#DIV/0!	RB3.DC2.25L	Std Deviation	73	0.776347	0.376307	0.0476412	0.326739	0.0451091	0.106982	0.050863	#DIV/0!	#DIV/0!	#DIV/0!	#DIV/0!	0	#DIV/0!
	74	1900.45	567.764	37.9082	885.36	97.5086	45.5817	0					1		RB3.UC3.25L		74	31.6479	7.6642	0.430238	10.0484	0.95475	0.44631	0	0	0	0	0	0.00768167	0
	74a	1991.49	560.748	37.8285	910.17	98.0281	43.6473	0					1		RB3.UC3.25L		74a	33.1639	7.56949	0.429332	10.3299	0.959836	0.42737	0	0	0	0	0	0.00768167	0
	74b	1881.09	561.008	38.029	873.539	97.7809	40.4972	0					1		RB3.UC3.25L		74b	31.3253	7.573	0.431608	9.91419	0.957416	0.396526	0	0	0	0	0	0.00768167	0
	74c	1846.05	533.866	35.6862	883.887	94.7393	44.6135	0					1		RB3.UC3.25L		74c	30.7419	7.20661	0.405018	10.0316	0.927634	0.43683	0	0	0	0	0	0.00768167	0
Average	74	1904.77	555.846	37.363	888.239	97.0142	43.5849	0	#DIV/0!	#DIV/0!	#DIV/0!	#DIV/0!	1	#DIV/0!	RB3.UC3.25L	Average	74	31.7197	7.50333	0.424049	10.081	0.949909	0.426759	0	#DIV/0!	#DIV/0!	#DIV/0!	#DIV/0!	0.00768167	#DIV/0!
Std Deviation	74	53.7304	12.9986	0.970721	13.456	1.32622	1.90936	0	#DIV/0!	#DIV/0!	#DIV/0!	#DIV/0!	0	#DIV/0!	RB3.UC3.25L	Std Deviation	74	0.894761	0.175467	0.0110171	0.152718	0.0129856	0.0186954	0	#DIV/0!	#DIV/0!	#DIV/0!	#DIV/0!	0	#DIV/0!
	75a	2713.42	1004.27	70.025	1293.87	114.534	69.3848	294.952					1		RB3.DC3.25L		75a	45.1859	13.5566	0.794745	14.6847	1.12145	0.679378	2.888	0	0	0	0	0.00768167	0
	75b	2835.58	1032.67	70.7225	1338.54	117.872	75.2742	303.169					1		RB3.DC3.25L		75b	47.2204	13.9399	0.802662	15.1917	1.15414	0.737043	2.96846	0	0	0	0	0.00768167	0
	75c	2615.15	974.452	67.5179	1264.92	112.53	71.212	290.699					1		RB3.DC3.25L		75c	43.5495	13.154	0.766291	14.3562	1.10183	0.697268	2.84636	0	0	0	0	0.00768167	0
Average	75	2721.38	1003.8	69.4218	1299.11	114.979	71.957	296.273	#DIV/0!	#DIV/0!	#DIV/0!	#DIV/0!	1	#DIV/0!	RB3.DC3.25L	Average	75	45.3186	13.5502	0.787899	14.7442	1.12581	0.704563	2.90094	#DIV/0!	#DIV/0!	#DIV/0!	#DIV/0!	0.00768167	#DIV/0!
Std Deviation	75	90.1677	23.77	1.37603	30.2796	2.20353	2.46134	5.17598	#DIV/0!	#DIV/0!	#DIV/0!	#DIV/0!	0	#DIV/0!	RB3.DC3.25L	Std Deviation	75	1.50154	0.32087	0.0156172	0.343656	0.0215757	0.0241001	0.0506803	#DIV/0!	#DIV/0!	#DIV/0!	#DIV/0!	0	#DIV/0!
	76a	45.8817			0								1		RB3.F1		76a	0.764058	0	0	0	0	0	0	0	0	0	0	0.00768167	0
	76b	52.1319			0								1		RB3.F1		76b	0.868142	0	0	0	0	0	0	0	0	0	0	0.00768167	0
	76c	45.0107			0								1		RB3.F1		76c	0.749554	0	0	0	0	0	0	0	0	0	0	0.00768167	0
Average	76	47.6748	#DIV/0!	#DIV/0!	0	#DIV/0!	#DIV/0!	#DIV/0!	#DIV/0!	#DIV/0!	#DIV/0!	#DIV/0!	1	#DIV/0!	RB3.F1	Average	76	0.793918	#DIV/0!	#DIV/0!	0	#DIV/0!	#DIV/0!	#DIV/0!	#DIV/0!	#DIV/0!	#DIV/0!	#DIV/0!	0.00768167	#DIV/0!
Std Deviation	76	3.17168	#DIV/0!	#DIV/0!	0	#DIV/0!	#DIV/0!	#DIV/0!	#DIV/0!	#DIV/0!	#DIV/0!	#DIV/0!	0	#DIV/0!	RB3.F1	Std Deviation	76	0.0528173	#DIV/0!	#DIV/0!	0	#DIV/0!	#DIV/0!	#DIV/0!	#DIV/0!	#DIV/0!	#DIV/0!	#DIV/0!	0	#DIV/0!
	77a	37.2593			0								1		RB3.F2		77a	0.620472	0	0	0	0	0	0	0	0	0	0	0.00768167	0
	77b	33.1489			0								1		RB3.F2		77b	0.552021	0	0	0	0	0	0	0	0	0	0	0.00768167	0
	77c	29.7456			0								1		RB3.F2		77c	0.495347	0	0	0	0	0	0	0	0	0	0	0.00768167	0
Average	77	33.3846	#DIV/0!	#DIV/0!	0	#DIV/0!	#DIV/0!	#DIV/0!	#DIV/0!	#DIV/0!	#DIV/0!	#DIV/0!	1	#DIV/0!	RB3.F2	Average	77	0.555947	#DIV/0!	#DIV/0!	0	#DIV/0!	#DIV/0!	#DIV/0!	#DIV/0!	#DIV/0!	#DIV/0!	#DIV/0!	0.00768167	#DIV/0!
Std Deviation	77	3.07201	#DIV/0!	#DIV/0!	0	#DIV/0!	#DIV/0!	#DIV/0!	#DIV/0!	#DIV/0!	#DIV/0!	#DIV/0!	0	#DIV/0!	RB3.F2	Std Deviation	77	0.0511575	#DIV/0!	#DIV/0!	0	#DIV/0!	#DIV/0!	#DIV/0!	#DIV/0!	#DIV/0!	#DIV/0!	#DIV/0!	0	#DIV/0!
	78a	42.3009			0								1		RB3.F3		78a	0.704429	0	0	0	0	0	0	0	0	0	0	0.00768167	0
	78b	43.6059			0								1		RB3.F3		78b	0.72616	0	0	0	0	0	0	0	0	0	0	0.00768167	0
	78c	39.0803			0								1		RB3.F3		78c	0.650796	0	0	0	0	0	0	0	0	0	0	0.00768167	0
Average	78	41.6624	#DIV/0!	#DIV/0!	0	#DIV/0!	#DIV/0!	#DIV/0!	#DIV/0!	#DIV/0!	#DIV/0!	#DIV/0!	1	#DIV/0!	RB3.F3	Average	78	0.693795	#DIV/0!	#DIV/0!	0	#DIV/0!	#DIV/0!	#DIV/0!	#DIV/0!	#DIV/0!	#DIV/0!	#DIV/0!	0.00768167	#DIV/0!
Std Deviation	78	1.90193	#DIV/0!	#DIV/0!	0	#DIV/0!	#DIV/0!	#DIV/0!	#DIV/0!	#DIV/0!	#DIV/0!	#DIV/0!	0	#DIV/0!	RB3.F3	Std Deviation	78	0.0316725	#DIV/0!	#DIV/0!	0	#DIV/0!	#DIV/0!	#DIV/0!	#DIV/0!	#DIV/0!	#DIV/0!	#DIV/0!	0	#DIV/0!
	79a	28.9517			0								1		RB3.STI1		79a	0.482127	0	0	0	0	0	0	0	0	0	0	0.00768167	0
	79b	29.4415			0								1		RB3.STI1		79b	0.490283	0	0	0	0	0	0	0	0	0	0	0.00768167	0
	79c	32.7641			0								1		RB3.STI1		79c	0.545614	0	0	0	0	0	0	0	0	0	0	0.00768167	0
Average	79	30.3858	#DIV/0!	#DIV/0!	0	#DIV/0!	#DIV/0!	#DIV/0!	#DIV/0!	#DIV/0!	#DIV/0!	#DIV/0!	1	#DIV/0!	RB3.STI1	Average	79	0.506008	#DIV/0!	#DIV/0!	0	#DIV/0!	#DIV/0!	#DIV/0!	#DIV/0!	#DIV/0!	#DIV/0!	#DIV/0!	0.00768167	#DIV/0!
Std Deviation	79	1.69359	#DIV/0!	#DIV/0!	0	#DIV/0!	#DIV/0!	#DIV/0!	#DIV/0!	#DIV/0!	#DIV/0!	#DIV/0!	0	#DIV/0!	RB3.STI1	Std Deviation	79	0.0282029	#DIV/0!	#DIV/0!	0	#DIV/0!	#DIV/0!	#DIV/0!	#DIV/0!	#DIV/0!	#DIV/0!	#DIV/0!	0	#DIV/0!
	80a	25.3073			0								1		RB3.STI2		80a	0.421438	0	0	0	0	0	0	0	0	0	0	0.00768167	0
	80b	22.7722			0								1		RB3.STI2		80b	0.37922	0	0	0	0	0	0	0	0	0	0	0.00768167	0
	80c	28.0655			0								1		RB3.STI2		80c	0.467368	0	0	0	0	0	0	0	0	0	0	0.00768167	0
Average	80	25.3817	#DIV/0!	#DIV/0!	0	#DIV/0!	#DIV/0!	#DIV/0!	#DIV/0!	#DIV/0!	#DIV/0!	#DIV/0!	1	#DIV/0!	RB3.STI2	Average	80	0.422676	#DIV/0!	#DIV/0!	0	#DIV/0!	#DIV/0!	#DIV/0!	#DIV/0!	#DIV/0!	#DIV/0!	#DIV/0!	0.00768167	#DIV/0!
Std Deviation	80	2.16162	#DIV/0!	#DIV/0!	0	#DIV/0!	#DIV/0!	#DIV/0!	#DIV/0!	#DIV/0!	#DIV/0!	#DIV/0!	0	#DIV/0!	RB3.STI2	Std Deviation	80	0.0359969	#DIV/0!	#DIV/0!	0	#DIV/0!	#DIV/0!	#DIV/0!	#DIV/0!	#DIV/0!	#DIV/0!	#DIV/0!	0	#DIV/0!
	81a	34.7552			0								1		RB3.STI3		81a	0.578771	0	0	0	0	0	0	0	0	0	0	0.00768167	0
	81b	37.993			0								1		RB3.STI3		81b	0.632689	0	0	0	0	0	0	0	0	0	0	0.00768167	0
	81c	31.9525			0								1		RB3.STI3		81c	0.532098	0	0	0	0	0	0	0	0	0	0	0.00768167	0
Average	81	34.9002	#DIV/0!	#DIV/0!	0	#DIV/0!	#DIV/0!	#DIV/0!	#DIV/0!	#DIV/0!	#DIV/0!	#DIV/0!	1	#DIV/0!	RB3.STI3	Average	81	0.581186	#DIV/0!	#DIV/0!	0	#DIV/0!	#DIV/0!	#DIV/0!	#DIV/0!	#DIV/0!	#DIV/0!	#DIV/0!	0.00768167	#DIV/0!
Std Deviation	81	2.46817	#DIV/0!	#DIV/0!	0	#DIV/0!	#DIV/0!	#DIV/0!	#DIV/0!	#DIV/0!	#DIV/0!	#DIV/0!	0	#DIV/0!	RB3.STI3	Std Deviation	81	0.0411019	#DIV/0!	#DIV/0!	0	#DIV/0!	#DIV/0!	#DIV/0!	#DIV/0!	#DIV/0!	#DIV/0!	#DIV/0!	0	#DIV/0!
	82a	3.90213			0								1		RB3.PJ		82a	0.0649813	0	0	0	0	0	0	0	0	0	0	0.00768167	0
	82b	3.90066			0								1		RB3.PJ		82b	0.0649569	0	0	0	0	0	0	0	0	0	0	0.00768167	0
	82c	1.82174			0								1		RB3.PJ		82c	0.0303371	0	0	0	0	0	0	0	0	0	0	0.00768167	0
Average	82	3.20818	#DIV/0!	#DIV/0!	0	#DIV/0!	#DIV/0!	#DIV/0!	#DIV/0!	#DIV/0!	#DIV/0!	#DIV/0!	1	#DIV/0!	RB3.PJ	Average	82	0.0534251	#DIV/0!	#DIV/0!	0	#DIV/0!	#DIV/0!	#DIV/0!	#DIV/0!	#DIV/0!	#DIV/0!	#DIV/0!	0.00768167	#DIV/0!
Std Deviation	82	0.980359	#DIV/0!	#DIV/0!	0	#DIV/0!	#DIV/0!	#DIV/0!	#DIV/0!	#DIV/0!	#DIV/0!	#DIV/0!	0	#DIV/0!	RB3.PJ	Std Deviation	82	0.0163257	#DIV/0!	#DIV/0!	0	#DIV/0!	#DIV/0!	#DIV/0!	#DIV/0!	#DIV/0!	#DIV/0!	#DIV/0!	0	#DIV/0!

## Sheet: Sheet1
	mmol/L
Sample ID		ID#	Acetic acid	Propanoic acid	Propanoic acid, 2-methyl-	Butanoic acid	Butanoic acid, 3-methyl-	Butanoic acid, 2-methyl-	Pentanoic acid	Pentanoic acid, 2-methyl-	Pentanoic acid, 3-methyl-	Pentanoic acid, 4-methyl-	Hexanoic acid	Hexanoic acid, 2-methyl-	Heptanoic acid
RB1.I		1a	2.44708	1.10673	0	0.649823	0	0	0	0	0	0	0	0.00768167	0
RB1.I		1b	2.12835	1.02134	0	0.606803	0	0	0	0	0	0	0	0.00768167	0
RB1.I		1c	2.2183	0.97886	0	0.559342	0	0	0	0	0	0	0	0.00768167	0
RB1.UC1.27L		2a	35.1987	5.18558	0	6.92904	0	0	0	0	0	0	0	0.00768167	0
RB1.UC1.27L		2b	34.8445	4.94149	0	6.65254	0	0	0	0	0	0	0	0.00768167	0
RB1.UC1.27L		2c	36.5801	5.07732	0	6.87124	0	0	0	0	0	0	0	0.00768167	0
RB1.DC1.27L		3a	44.6364	11.0903	0.694746	10.9413	0.986577	0.836788	0	0	0	0	0	0.00768167	0
RB1.DC1.27L		3b	45.5198	12.5419	0.821133	12.5758	1.20158	0.605505	0	0	0	0	0	0.00768167	0
RB1.DC1.27L		3c	46.392	12.5708	0.78477	12.6762	1.1622	0.738396	0	0	0	0	0	0.00768167	0
RB1.UC2.27L		4	26.9712	9.7389	0	2.23194	0	0	0	0	0	0	0	0.00768167	0
RB1.UC2.27L		4a	32.0958	11.5297	0	2.76943	0	0	0	0	0	0	0	0.00768167	0
RB1.UC2.27L		4b	26.2748	10.0439	0	2.31984	0	0	0	0	0	0	0	0.00768167	0
RB1.UC2.27L		4c	30.8103	10.7582	0	2.59258	0	0	0	0	0	0	0	0.00768167	0
RB1.DC2.27L		5a	37.4151	18.4438	0.777009	10.0875	0.949245	0.606381	0	0	0	0	0	0.00768167	0
RB1.DC2.27L		5b	44.6555	22.4839	0.871784	12.2195	1.12825	0.632818	0	0	0	0	0	0.00768167	0
RB1.DC2.27L		5c	37.8439	18.4754	0.76135	10.1206	0.950503	0.711961	0	0	0	0	0	0.00768167	0
RB1.UC3.27L		6a	20.8658	1.60813	0	9.74686	0	0	0	0	0	0	0	0.00768167	0
RB1.UC3.27L		6b	19.261	1.62411	0	9.10225	0	0	0	0	0	0	0	0.00768167	0
RB1.UC3.27L		6c	23.4077	1.93501	0	11.2682	0	0	0	0	0	0	0	0.00768167	0
RB1.DC3.27L		7a	34.3376	10.1988	0.322861	10.0564	0.458338	0.518157	0	0	0	0	0	0.00768167	0
RB1.DC3.27L		7b	39.4167	11.2421	0.333992	11.5781	0.497	0.186152	0	0	0	0	0	0.00768167	0
RB1.DC3.27L		7c	38.3034	11.5536	0.349132	11.6407	0.513872	0.380087	0	0	0	0	0	0.00768167	0
RB1.UC1.29L		8a	39.7595	5.29852	0	8.36047	0	0	0	0	0	0	0	0.00768167	0
RB1.UC1.29L		8b	37.6368	5.0661	0	8.09228	0	0	0	0	0	0	0	0.00768167	0
RB1.UC1.29L		8c	36.6637	5.15439	0	7.93521	0	0	0	0	0	0	0	0.00768167	0
RB1.DC1.29L		9a	46.8246	10.8618	0.713531	11.7872	0.98111	0.691674	0	0	0	0	0	0.00768167	0
RB1.DC1.29L		9b	39.4669	9.91594	0.646292	11.0499	0.918297	0.555039	0	0	0	0	0	0.00768167	0
RB1.DC1.29L		9c	44.1459	10.4756	0.689544	11.2806	0.939953	0.686384	0	0	0	0	0	0.00768167	0
RB1.UC2.29L		10a	36.537	10.8504	0	2.81721	0	0	0	0	0	0	0	0.00768167	0
RB1.UC2.29L		10b	39.4207	10.8384	0	2.77179	0	0	0	0	0	0	0	0.00768167	0
RB1.UC2.29L		10c	37.1421	10.4484	0	2.6812	0	0	0	0	0	0	0	0.00768167	0
RB1.DC2.29L		11a	42.8316	19.0073	0.87905	10.3645	1.11586	0.665764	0	0	0	0	0	0.00768167	0
RB1.DC2.29L		11b	41.8773	18.6462	0.875183	10.0616	1.07763	0.617892	0	0	0	0	0	0.00768167	0
RB1.DC2.29L		11c	38.5312	16.4133	0.649243	8.77073	0.784282	0.407376	0	0	0	0	0	0.00768167	0
RB1.UC3.29L		12a	17.6057	1.1093	0	12.2171	0	0	0	0	0	0	0	0.00768167	0
RB1.UC3.29L		12b	17.8951	1.09367	0	12.4267	0	0	0	0	0	0	0	0.00768167	0
RB1.UC3.29L		12c	16.4466	1.04215	0	11.459	0	0	0	0	0	0	0	0.00768167	0
RB1.DC3.29L		13a	33.6338	10.3238	0.262605	13.7568	0.376672	0.253146	0	0	0	0	0	0.00768167	0
RB1.DC3.29L		13b	33.7072	9.67879	0.201335	13.8384	0.29247	0.0144892	0	0	0	0	0	0.00768167	0
RB1.DC3.29L		13c	36.6943	10.8525	0.272002	13.9785	0.37143	0.259256	0	0	0	0	0	0.00768167	0
RB1.UC1.30L		14a	35.3198	5.27155	0	8.7195	0	0	0	0	0	0	0	0.00768167	0
RB1.UC1.30L		14b	35.7012	5.18327	0	8.54971	0	0	0	0	0	0	0	0.00768167	0
RB1.UC1.30L		14c	35.2848	5.08336	0	8.62987	0	0	0	0	0	0	0	0.00768167	0
RB1.DC1.30L		15a	44.1756	10.3163	0.69714	12.2264	0.940146	0.818159	0	0	0	0	0	0.00768167	0
RB1.DC1.30L		15b	43.1548	10.3543	0.709954	11.9531	0.942955	0.617483	0	0	0	0	0	0.00768167	0
RB1.DC1.30L		15c	44.3293	10.5233	0.714517	12.353	0.957174	0.454224	0	0	0	0	0	0.00768167	0
RB1.UC2.30L		16a	40.5606	10.2804	0	2.47854	0	0	0	0	0	0	0	0.00768167	0
RB1.UC2.30L		16b	40.9322	10.0238	0	2.39488	0	0	0	0	0	0	0	0.00768167	0
RB1.UC2.30L		16c	38.8622	9.74935	0	2.32036	0	0	0	0	0	0	0	0.00768167	0
RB1.DC2.30L		17a	44.4994	17.1407	0.889819	9.69478	1.07934	0.910213	0	0	0	0	0	0.00768167	0
RB1.DC2.30L		17b	45.582	17.7849	0.936653	10.1881	1.16133	0.691301	0	0	0	0	0	0.00768167	0
RB1.DC2.30L		17c	42.7935	16.6381	0.860855	9.22856	1.00419	0.562772	0	0	0	0	0	0.00768167	0
RB1.UC3.30L		18a	18.4641	1.10181	0	12.5149	0	0	0	0	0	0	0	0.00768167	0
RB1.UC3.30L		18b	18.438	1.12386	0	12.3903	0	0	0	0	0	0	0	0.00768167	0
RB1.UC3.30L		18c	18.3897	1.06446	0	12.2874	0	0	0	0	0	0	0	0.00768167	0
RB1.DC3.30L		19a	39.0197	11.581	0.24192	18.0749	0.331655	0.216008	0	0	0	0	0	0.00768167	0
RB1.DC3.30L		19b	41.0595	12.2198	0.279047	19.2277	0.40578	0.308138	0	0	0	0	0	0.00768167	0
RB1.DC3.30L		19c	37.2502	10.9739	0.222036	17.183	0.313214	0.0667432	0	0	0	0	0	0.00768167	0
RB1.UC1.35L		20a	31.489	5.0225	0	8.18719	0	0	0	0	0	0	0	0.00768167	0
RB1.UC1.35L		20b	35.058	5.67738	0	9.07023	0	0	0	0	0	0	0	0.00768167	0
RB1.UC1.35L		20c	36.2789	5.85491	0	9.32041	0	0	0	0	0	0	0	0.00768167	0
RB1.DC1.35L		21a	42.7799	10.4067	0.640694	13.6211	0.936656	0.517351	0	0	0	0	0	0.00768167	0
RB1.DC1.35L		21b	42.8596	10.4681	0.682459	13.2818	0.962944	0.444877	0	0	0	0	0	0.00768167	0
RB1.DC1.35L		21c	43.6001	10.8909	0.725528	13.7615	1.05296	0.540852	0	0	0	0	0	0.00768167	0
RB1.UC2.35L		22a	36.8502	9.0671	0	1.94741	0	0	0	0	0	0	0	0.00768167	0
RB1.UC2.35L		22b	38.35	9.3391	0	2.04739	0	0	0	0	0	0	0	0.00768167	0
RB1.UC2.35L		22c	36.3465	9.04949	0	1.99315	0	0	0	0	0	0	0	0.00768167	0
RB1.DC2.35L		23a	46.1342	15.7365	0.764119	8.65278	0.904924	0.533076	0	0	0	0	0	0.00768167	0
RB1.DC2.35L		23b	44.9592	15.2298	0.731961	8.3759	0.878274	0.475164	0	0	0	0	0	0.00768167	0
RB1.DC2.35L		23c	45.6921	16.1491	0.878493	8.98011	1.0437	0.510573	0	0	0	0	0	0.00768167	0
RB1.UC3.35L		24a	18.483	3.0749	0	10.7078	0	0	0	0	0	0	0	0.00768167	0
RB1.UC3.35L		24b	19.72	3.27883	0	11.5294	0	0	0	0	0	0	0	0.00768167	0
RB1.UC3.35L		24c	20.6528	3.4317	0	11.8947	0	0	0	0	0	0	0	0.00768167	0
RB1.DC3.35L		25	38.0247	11.0279	0.046272	17.9656	0.0390404	0	0	0	0	0	0	0.00768167	0
RB1.DC3.35L		25a	42.2631	12.5888	0.115802	19.8794	0.146761	0	0	0	0	0	0	0.00768167	0
RB1.DC3.35L		25b	38.2635	11.8983	0.0982922	18.8937	0.123041	0	0	0	0	0	0	0.00768167	0
RB1.DC3.35L		25c	41.5004	12.1838	0.105614	19.2848	0.132298	0	0	0	0	0	0	0.00768167	0
RB2a.I		26a	3.33415	0.97898	0	1.00276	0	0	0	0	0	0	0	0.00768167	0
RB2a.I		26b	4.1661	1.2644	0	1.3314	0	0	0	0	0	0	0	0.00768167	0
RB2a.I		26c	3.75075	1.13531	0	1.17333	0	0	0	0	0	0	0	0.00768167	0
RB2a.UC1.15L		27	16.2681	11.411	0.85202	14.8642	1.42513	0.742928	0	0	0	0	0	0.00768167	0
RB2a.UC1.15L		27a	16.0832	11.8136	1.01818	14.7778	1.64268	0.707107	0	0	0	0	0	0.00768167	0
RB2a.UC1.15L		27b	14.7665	10.5642	0.860074	13.2179	1.37116	0.625079	0	0	0	0	0	0.00768167	0
RB2a.UC1.15L		27c	14.6554	10.3397	0.844073	13.1086	1.34951	0.542894	0	0	0	0	0	0.00768167	0
RB2a.DC1.15L		28a	29.7454	12.8907	1.008	18.7501	1.294	0.797759	2.54596	0	0	0	0	0.00768167	0
RB2a.DC1.15L		28b	30.6081	13.1925	1.15039	18.6612	1.42343	0.721051	2.78143	0	0	0	0	0.00768167	0
RB2a.DC1.15L		28c	28.8444	12.6912	1.10797	17.8395	1.34111	0.669672	2.73175	0	0	0	0	0.00768167	0
RB2a.UC2.15L		29a	11.6403	14.9192	0.684861	15.5606	0.896556	0.476919	0	0	0	0	0	0.00768167	0
RB2a.UC2.15L		29b	11.0526	14.3593	0.656945	14.9144	0.869115	0.308882	0	0	0	0	0	0.00768167	0
RB2a.UC2.15L		29c	12.1358	15.3492	0.702592	16.1035	0.934087	0.394981	0	0	0	0	0	0.00768167	0
RB2a.DC2.15L		30a	26.8743	17.6818	1.07871	18.2517	1.26029	0.652885	2.63431	0	0	0	0	0.00768167	0
RB2a.DC2.15L		30b	24.5258	16.1606	0.952383	16.7912	1.1279	0.535386	2.31995	0	0	0	0	0.00768167	0
RB2a.DC2.15L		30c	25.0858	16.4563	0.963352	17.1857	1.09604	0.557892	2.35715	0	0	0	0	0.00768167	0
RB2a.UC3.15L		31a	13.5039	3.59432	0.605356	11.7816	1.06429	0.340454	0	0	0	0	0	0.00768167	0
RB2a.UC3.15L		31b	14.0626	3.76452	0.628046	12.1833	1.10814	0.412086	0	0	0	0	0	0.00768167	0
RB2a.UC3.15L		31c	14.4198	3.77735	0.638867	12.3632	1.12902	0.395533	0	0	0	0	0	0.00768167	0
RB2a.DC3.15L		32a	32.1473	10.6075	1.12484	17.5475	1.35179	0.707109	2.7178	0	0	0	0	0.00768167	0
RB2a.DC3.15L		32b	32.3733	10.4625	1.01142	18.2081	1.23896	0.762248	2.5655	0	0	0	0	0.00768167	0
RB2a.DC3.15L		32c	32.805	11.0608	1.22131	18.9695	1.54092	0.779319	3.05156	0	0	0	0	0.00768167	0
RB2a.UC1.16L		33a	17.2738	15.346	1.04099	18.1969	1.6185	0.777302	0	0	0	0	0	0.00768167	0
RB2a.UC1.16L		33b	16.9192	15.245	1.0506	18.2107	1.62784	0.7519	0	0	0	0	0	0.00768167	0
RB2a.UC1.16L		33c	16.9139	15.3602	1.03782	18.2389	1.58816	0.735235	0	0	0	0	0	0.00768167	0
RB2a.DC1.16L		34a	31.7851	15.0226	1.22053	19.4958	1.5187	0.769381	3.11261	0	0	0	0	0.00768167	0
RB2a.DC1.16L		34b	31.4908	15.1294	1.13475	20.6605	1.46141	0.793779	3.03751	0	0	0	0	0.00768167	0
RB2a.DC1.16L		34c	30.3799	14.6814	1.19579	19.0689	1.49899	0.746416	3.05694	0	0	0	0	0.00768167	0
RB2a.UC2.16L		35a	13.3249	15.9625	0.61719	16.7213	0.823154	0.23499	0	0	0	0	0	0.00768167	0
RB2a.UC2.16L		35b	13.0945	15.5933	0.602005	16.2113	0.766136	0.219779	0	0	0	0	0	0.00768167	0
RB2a.UC2.16L		35c	13.4416	16.1434	0.618908	16.7751	0.814451	0.287516	0	0	0	0	0	0.00768167	0
RB2a.DC2.16L		36	21.6487	16.0323	0.782379	16.495	0.884812	0.467427	2.22997	0	0	0	0	0.00768167	0
RB2a.DC2.16L		36a	25.8566	18.8804	1.05381	18.3804	1.22849	0.572889	2.73742	0	0	0	0	0.00768167	0
RB2a.DC2.16L		36b	25.2148	18.524	1.04436	17.7002	1.2065	0.577863	2.74173	0	0	0	0	0.00768167	0
RB2a.DC2.16L		36c	22.3296	16.6305	0.919702	16.1092	1.04939	0.485624	2.52266	0	0	0	0	0.00768167	0
RB2a.UC3.16L		37a	16.6341	4.77714	0.792842	13.185	1.25473	0.55632	0	0	0	0	0	0.00768167	0
RB2a.UC3.16L		37b	17.2923	4.98673	0.833753	13.7806	1.3288	0.600075	0	0	0	0	0	0.00768167	0
RB2a.UC3.16L		37c	15.7423	4.59473	0.748389	12.6166	1.18277	0.501519	0	0	0	0	0	0.00768167	0
RB2a.DC3.16L		38a	31.4393	10.2872	1.04565	17.7365	1.2528	0.678157	2.60275	0	0	0	0	0.00768167	0
RB2a.DC3.16L		38b	32.8767	11.1971	1.29241	18.4633	1.52161	0.75239	3.0368	0	0	0	0	0.00768167	0
RB2a.DC3.16L		38c	32.9951	11.1942	1.26383	18.2444	1.45564	0.822355	2.98957	0	0	0	0	0.00768167	0
RB2a.UC1.17L		39a	14.0398	14.5635	0.843947	21.0649	1.32835	0.589568	0	0	0	0	0	0.00768167	0
RB2a.UC1.17L		39b	15.1304	15.7864	1.03306	21.826	1.57939	0.796313	0	0	0	0	0	0.00768167	0
RB2a.UC1.17L		39c	13.785	14.1682	0.909035	19.0058	1.38142	0.628945	0	0	0	0	0	0.00768167	0
RB2a.DC1.17L		40a	34.7082	19.0967	1.49896	23.6614	1.91818	1.07656	3.72353	0	0	0	0	0.00768167	0
RB2a.DC1.17L		40b	30.6552	17.3365	1.35399	21.6871	1.7532	0.917121	3.4768	0	0	0	0	0.00768167	0
RB2a.DC1.17L		40c	31.4782	17.2311	1.30939	21.3268	1.6502	0.82784	3.2857	0	0	0	0	0.00768167	0
RB2a.UC2.17L		41a	11.5469	12.9787	0.610839	17.1737	0.786808	0.591843	0.0353736	0	0	0	0	0.00768167	0
RB2a.UC2.17L		41b	11.255	12.4419	0.551912	16.7135	0.716109	0.222565	0.0171263	0	0	0	0	0.00768167	0
RB2a.UC2.17L		41c	11.6709	12.8891	0.588547	17.4415	0.778693	0.328318	0.0301952	0	0	0	0	0.00768167	0
RB2a.DC2.17L		42a	21.837	17.0041	0.877391	17.8626	1.01982	0.481879	2.56356	0	0	0	0	0.00768167	0
RB2a.DC2.17L		42b	22.9159	17.6584	0.935289	17.9642	1.09017	0.707236	2.56895	0	0	0	0	0.00768167	0
RB2a.DC2.17L		42c	23.5148	17.9424	0.925998	18.3665	1.0837	0.607385	2.57328	0	0	0	0	0.00768167	0
RB2a.UC3.17L		43a	15.9084	5.68955	0.769003	13.1884	1.16879	0.564026	0	0	0	0	0	0.00768167	0
RB2a.UC3.17L		43b	16.6185	5.86362	0.789364	13.5892	1.20242	0.768256	0	0	0	0	0	0.00768167	0
RB2a.UC3.17L		43c	16.3932	5.62366	0.754936	13.2462	1.12579	0.607139	0	0	0	0	0	0.00768167	0
RB2a.DC3.17L		44a	32.7403	11.1884	1.25202	18.4069	1.49347	0.843528	2.95776	0	0	0	0	0.00768167	0
RB2a.DC3.17L		44b	33.4852	11.3225	1.2724	18.9038	1.50343	0.937375	3.00093	0	0	0	0	0.00768167	0
RB2a.DC3.17L		44c	32.0559	10.9934	1.21707	18.0813	1.431	0.902075	2.88259	0	0	0	0	0.00768167	0
RB2a.UC1.20L		45a	8.90039	9.08325	0.744634	14.8734	1.13622	0.500142	0	0	0	0	0	0.00768167	0
RB2a.UC1.20L		45b	8.69669	8.70106	0.693835	14.6198	1.0839	0.461459	0	0	0	0	0	0.00768167	0
RB2a.UC1.20L		45c	8.60238	8.7975	0.711713	14.3227	1.0873	0.629657	0	0	0	0	0	0.00768167	0
RB2a.DC1.20L		46a	24.5788	14.9001	1.09632	19.2929	1.38313	0.842416	2.91558	0	0	0	0	0.00768167	0
RB2a.DC1.20L		46b	25.6806	15.5458	1.14409	20.1106	1.44522	0.889466	2.99228	0	0	0	0	0.00768167	0
RB2a.DC1.20L		46c	24.6567	14.8287	1.09597	19.1053	1.34412	0.817587	2.84732	0	0	0	0	0.00768167	0
RB2a.UC2.20L		47a	11.3462	13.5581	0.758056	19.4745	0.997418	0.595115	0.0718736	0	0	0	0	0.00768167	0
RB2a.UC2.20L		47b	10.5623	12.7326	0.714519	18.1126	0.939682	0.546723	0.0443604	0	0	0	0	0.00768167	0
RB2a.UC2.20L		47c	10.1186	12.2764	0.682561	17.9473	0.888463	0.379982	0.0503823	0	0	0	0	0.00768167	0
RB2a.DC2.20L		48a	21.4361	16.8169	1.00024	20.4707	1.19355	0.745034	2.88387	0	0	0	0	0.00768167	0
RB2a.DC2.20L		48b	22.9394	17.8414	1.077	21.7029	1.30203	0.970136	3.03787	0	0	0	0	0.00768167	0
RB2a.DC2.20L		48c	21.189	16.6729	0.995423	20.3758	1.19461	0.764188	2.7952	0	0	0	0	0.00768167	0
RB2a.UC3.20L		49a	14.3979	8.26396	0.905159	15.5081	1.30473	0.822417	0	0	0	0	0	0.00768167	0
RB2a.UC3.20L		49b	13.5195	7.80776	0.830063	14.1275	1.15942	0.7498	0	0	0	0	0	0.00768167	0
RB2a.UC3.20L		49c	13.2969	7.89422	0.855793	14.2043	1.20403	0.736684	0	0	0	0	0	0.00768167	0
RB2a.DC3.20L		50a	32.0372	12.2891	1.25337	19.9846	1.48133	0.985261	2.90542	0	0	0	0	0.00768167	0
RB2a.DC3.20L		50b	29.9643	11.5885	1.16142	18.6667	1.37446	1.01483	2.71936	0	0	0	0	0.00768167	0
RB2a.DC3.20L		50c	30.0705	11.4445	1.15843	18.5261	1.38245	0.874455	2.63642	0	0	0	0	0.00768167	0
RB3.I		51a	2.69111	0.868323	0	0.65926	0	0	0	0	0	0	0	0.00768167	0
RB3.I		51b	2.37753	0.745694	0	0.55362	0	0	0	0	0	0	0	0.00768167	0
RB3.I		51c	2.33119	0.743946	0	0.55355	0	0	0	0	0	0	0	0.00768167	0
RB3.UC1.15L		52a	22.6193	5.87919	0.804308	13.0801	1.22746	0.818181	0	0	0	0	0	0.00768167	0
RB3.UC1.15L		52b	21.4674	5.51405	0.740751	12.449	1.12815	0.614949	0	0	0	0	0	0.00768167	0
RB3.UC1.15L		52c	22.1612	5.70581	0.765053	12.5584	1.1698	0.637618	0	0	0	0	0	0.00768167	0
RB3.DC1.15L		53	38.4839	12.8781	1.40397	18.9503	1.69193	0.992702	3.34615	0	0	0	0	0.00768167	0
RB3.DC1.15L		53a	34.2187	11.4438	1.27602	16.8625	1.53232	0.960614	3.08698	0	0	0	0	0.00768167	0
RB3.DC1.15L		53b	30.8955	10.4518	1.17176	15.6016	1.40431	0.849558	2.93699	0	0	0	0	0.00768167	0
RB3.DC1.15L		53c	30.5366	10.4394	1.16895	14.9964	1.36281	0.927262	2.84211	0	0	0	0	0.00768167	0
RB3.UC2.15L		54a	24.5101	9.41209	0.457745	11.3088	0.93172	0.521432	0	0	0	0	0	0.00768167	0
RB3.UC2.15L		54b	23.2213	9.07336	0.425933	10.8879	0.888878	0.334361	0	0	0	0	0	0.00768167	0
RB3.UC2.15L		54c	23.4263	9.05716	0.426246	10.834	0.877701	0.37777	0	0	0	0	0	0.00768167	0
RB3.DC2.15L		55a	39.6651	17.7878	0.904597	12.1387	1.08941	0.650303	1.33918	0	0	0	0	0.00768167	0
RB3.DC2.15L		55b	38.3746	17.6171	0.896902	12.0765	1.08509	0.676297	1.33503	0	0	0	0	0.00768167	0
RB3.DC2.15L		55c	38.4406	17.6835	0.894644	11.9165	1.08271	0.660829	1.33736	0	0	0	0	0.00768167	0
RB3.UC3.15L		56a	33.1469	7.37355	0.293518	8.63423	0.80809	0.40535	0	0	0	0	0	0.00768167	0
RB3.UC3.15L		56b	32.3987	7.45781	0.309591	8.71586	0.85958	0.256155	0	0	0	0	0	0.00768167	0
RB3.UC3.15L		56c	31.6683	6.86613	0.2391	8.10247	0.686616	0.145166	0	0	0	0	0	0.00768167	0
RB3.DC3.15L		57a	42.7347	13.6003	0.741959	15.9446	1.16904	0.730179	3.40673	0	0	0	0	0.00768167	0
RB3.DC3.15L		57b	43.0102	14.0738	0.787996	16.3198	1.25974	0.754249	3.52346	0	0	0	0	0.00768167	0
RB3.DC3.15L		57c	42.9577	13.6745	0.743184	16.0294	1.18254	0.730478	3.35193	0	0	0	0	0.00768167	0
RB3.UC1.19L		58a	20.8661	5.71524	0.705953	12.6469	1.04312	0.632297	0	0	0	0	0	0.00768167	0
RB3.UC1.19L		58b	23.364	6.05501	0.792013	14.1608	1.14834	0.747452	0	0	0	0	0	0.00768167	0
RB3.UC1.19L		58c	22.4613	6.04308	0.778586	13.7193	1.14217	0.679663	0	0	0	0	0	0.00768167	0
RB3.DC1.19L		59a	29.5333	9.28565	0.949142	14.014	1.14947	0.664462	2.29803	0	0	0	0	0.00768167	0
RB3.DC1.19L		59b	28.9159	9.3748	0.988607	14.3443	1.20543	0.901318	2.445	0	0	0	0	0.00768167	0
RB3.DC1.19L		59c	29.9692	9.56217	1.00471	14.475	1.23018	0.732158	2.40814	0	0	0	0	0.00768167	0
RB3.UC2.19L		60a	19.6911	10.5596	0.245885	10.5126	0.786063	0.164041	0	0	0	0	0	0.00768167	0
RB3.UC2.19L		60b	18.4084	10.3878	0.241046	10.1906	0.787125	0.194811	0	0	0	0	0	0.00768167	0
RB3.UC2.19L		60c	17.9328	10.1474	0.242056	9.88689	0.771573	0.188059	0	0	0	0	0	0.00768167	0
RB3.DC2.19L		61a	31.8195	18.1047	0.765386	15.2055	0.909428	0.71607	1.05595	0	0	0	0	0.00768167	0
RB3.DC2.19L		61b	35.4308	19.7359	0.861095	16.478	1.05789	0.704592	1.17813	0	0	0	0	0.00768167	0
RB3.DC2.19L		61c	35.4704	19.0331	0.760982	15.7035	0.951995	0.557238	1.07594	0	0	0	0	0.00768167	0
RB3.UC3.19L		62	23.3211	6.37422	0.313663	7.25853	0.70739	0.0777558	0	0	0	0	0	0.00768167	0
RB3.UC3.19L		62a	26.4754	7.14293	0.392821	7.91059	0.845479	0.359528	0	0	0	0	0	0.00768167	0
RB3.UC3.19L		62a=	23.5632	6.5972	0.343774	7.61956	0.79406	0.334911	0	0	0	0	0	0.00768167	0
RB3.UC3.19L		62b	38.089	10.1712	0.679477	11.4963	1.43847	0.864332	0	0	0	0	0	0.00768167	0
RB3.UC3.19L		62c	38.4602	10.7681	0.737205	11.8705	1.53662	0.855113	0	0	0	0	0	0.00768167	0
RB3.DC3.19L		63a	45.8321	14.7496	0.83033	15.1332	1.20332	0.752702	3.07828	0	0	0	0	0.00768167	0
RB3.DC3.19L		63b	47.5814	14.6474	0.79495	14.9909	1.13127	0.605898	2.93485	0	0	0	0	0.00768167	0
RB3.DC3.19L		63c	48.5878	15.132	0.829644	15.408	1.19263	0.859031	3.08584	0	0	0	0	0.00768167	0
RB3.UC1.22L		64a	22.9084	6.84399	0.797383	14.534	1.14372	0.674604	0	0	0	0	0	0.00768167	0
RB3.UC1.22L		64b	23.3782	6.89569	0.783356	14.3002	1.09568	0.691469	0	0	0	0	0	0.00768167	0
RB3.UC1.22L		64c	23.829	7.20459	0.823346	14.9204	1.20452	0.689361	0	0	0	0	0	0.00768167	0
RB3.DC1.22L		65a	33.4481	10.391	1.04819	16.0749	1.2512	0.827926	2.48421	0	0	0	0	0.00768167	0
RB3.DC1.22L		65b	30.4423	9.43337	0.933549	14.6736	1.13842	0.735113	2.2581	0	0	0	0	0.00768167	0
RB3.DC1.22L		65c	30.1474	9.43452	0.898137	15.2287	1.10029	0.541134	2.21748	0	0	0	0	0.00768167	0
RB3.UC2.22L		66a	24.6242	11.9789	0.490264	12.9551	0.944871	0.56183	0	0	0	0	0	0.00768167	0
RB3.UC2.22L		66b	22.9646	11.1275	0.43328	12.1431	0.851072	0.485084	0	0	0	0	0	0.00768167	0
RB3.UC2.22L		66c	25.3716	12.2979	0.50648	13.3646	0.983375	0.597799	0	0	0	0	0	0.00768167	0
RB3.DC2.22L		67a	42.1646	22.8965	1.05945	16.8567	1.336	0.913793	1.276	0	0	0	0	0.00768167	0
RB3.DC2.22L		67b	38.195	20.6789	0.943735	15.164	1.12721	0.746935	1.11528	0	0	0	0	0.00768167	0
RB3.DC2.22L		67c	40.6838	22.3047	1.04333	16.372	1.26906	0.824641	1.22323	0	0	0	0	0.00768167	0
RB3.UC3.22L		68a	28.7055	7.42963	0.342779	8.42617	0.813535	0.338451	0	0	0	0	0	0.00768167	0
RB3.UC3.22L		68b	30.7197	8.25878	0.408529	9.36372	0.97008	0.462629	0	0	0	0	0	0.00768167	0
RB3.UC3.22L		68c	29.7273	7.80295	0.373782	8.858	0.891918	0.386576	0	0	0	0	0	0.00768167	0
RB3.DC3.22L		69	36.1734	12.047	0.628373	12.2699	0.888633	0.380414	2.4399	0	0	0	0	0.00768167	0
RB3.DC3.22L		69a=	41.4322	13.5028	0.751792	14.187	1.05465	0.452647	2.84502	0	0	0	0	0.00768167	0
RB3.DC3.22L		69b	48.7702	16.2402	0.990491	16.2152	1.37921	0.976498	3.43901	0	0	0	0	0.00768167	0
RB3.DC3.22L		69c	44.9416	15.2639	0.923099	15.2346	1.27771	0.874135	3.28171	0	0	0	0	0.00768167	0
RB3.UC1.25L		70a	26.5073	8.56814	0.954857	16.0023	1.3763	0.824699	0	0	0	0	0	0.00768167	0
RB3.UC1.25L		70b	24.0695	7.72662	0.833712	14.2013	1.16059	0.675957	0	0	0	0	0	0.00768167	0
RB3.UC1.25L		70c	25.391	8.21439	0.879768	15.2374	1.24587	0.756961	0	0	0	0	0	0.00768167	0
RB3.DC1.25L		71	30.4519	10.0897	0.982414	15.2219	1.20981	0.827623	2.39054	0	0	0	0	0.00768167	0
RB3.DC1.25L		71a	36.0315	11.5656	1.16084	17.6479	1.48659	0.981808	2.73672	0	0	0	0	0.00768167	0
RB3.DC1.25L		71b	34.6859	11.0064	1.10273	16.9685	1.39089	0.743099	2.60431	0	0	0	0	0.00768167	0
RB3.DC1.25L		71c	31.6004	10.0833	0.980383	15.831	1.19133	0.750552	2.36308	0	0	0	0	0.00768167	0
RB3.UC2.25L		72a	23.3998	11.0565	0.48972	12.029	0.85509	0.467286	0	0	0	0	0	0.00768167	0
RB3.UC2.25L		72b	24.3007	11.6858	0.536565	12.5241	0.956313	0.494811	0	0	0	0	0	0.00768167	0
RB3.UC2.25L		72c	23.6653	11.1713	0.4972	12.0754	0.884665	0.442075	0	0	0	0	0	0.00768167	0
RB3.DC2.25L		73	37.2873	18.3892	0.783488	13.5019	0.923619	0.434415	1.2887	0	0	0	0	0.00768167	0
RB3.DC2.25L		73a	39.4171	19.3701	0.911109	14.3342	1.04319	0.620434	1.4234	0	0	0	0	0.00768167	0
RB3.DC2.25L		73b	37.8924	19.0065	0.884609	13.932	1.01196	0.672923	1.38531	0	0	0	0	0.00768167	0
RB3.DC2.25L		73c	38.1491	19.2374	0.856656	14.2505	1.01733	0.437522	1.39647	0	0	0	0	0.00768167	0
RB3.UC3.25L		74	31.6479	7.6642	0.430238	10.0484	0.95475	0.44631	0	0	0	0	0	0.00768167	0
RB3.UC3.25L		74a	33.1639	7.56949	0.429332	10.3299	0.959836	0.42737	0	0	0	0	0	0.00768167	0
RB3.UC3.25L		74b	31.3253	7.573	0.431608	9.91419	0.957416	0.396526	0	0	0	0	0	0.00768167	0
RB3.UC3.25L		74c	30.7419	7.20661	0.405018	10.0316	0.927634	0.43683	0	0	0	0	0	0.00768167	0
RB3.DC3.25L		75a	45.1859	13.5566	0.794745	14.6847	1.12145	0.679378	2.888	0	0	0	0	0.00768167	0
RB3.DC3.25L		75b	47.2204	13.9399	0.802662	15.1917	1.15414	0.737043	2.96846	0	0	0	0	0.00768167	0
RB3.DC3.25L		75c	43.5495	13.154	0.766291	14.3562	1.10183	0.697268	2.84636	0	0	0	0	0.00768167	0
